# Supplementary material for: Flexibility of functional neuronal assemblies supports human memory
Source: Nat Commun. 2022 Oct 18;13:6162. doi: 10.1038/s41467-022-33587-0 (PMC9579146; doi:10.1038/s41467-022-33587-0)
Supplement: Supplementary file 4 — Source Data [file 41467_2022_33587_MOESM4_ESM.xlsx]

## Sheet: 1H
Session performance score
0.211111
0.162162
0.166667
0.216667
0.3375
0.325926
0.175
0.166667
0.27619
0.133333
0.0208333
0.127273
0.323333
0.25
0.316667

## Sheet: 2E
assembly MI z-score
2.01451
-0.0513571
1.04137
0.931397
0.429812
-0.119228
0.583673
2.87848
3.09053
3.09053
3.09053
0.733036
2.14481
1.15583
3.09053
0.139429
0.916051
-0.700658
0.68158
3.09053
3.09053
3.09053
0.0037562
3.09053
0.0865
-2.01451
3.09053
0.44635
0.583673
0.958794
2.09733
3.09053
-0.285547
2.03394
0.616655
3.09053
1.68542
0.878596
3.09053
2.29075
0.616655
3.09053
3.09053
3.09053
-0.0463429

## Sheet: 2G
MI	recall fraction
0.601852	0.211111
0.520408	0.162162
0.576923	0.166667
0.546961	0.166667
0.544643	0.166667
0.510294	0.166667
0.528358	0.216667
0.577044	0.216667
0.537929	0.216667
0.917695	0.3375
0.62782	0.3375
0.54067	0.325926
0.639344	0.325926
0.549587	0.325926
0.546619	0.325926
0.52795	0.325926
0.56701	0.175
0.511111	0.175
0.548872	0.175
0.587838	0.166667
0.564961	0.166667
0.561666	0.166667
0.513359	0.166667
0.617536	0.166667
0.518519	0.166667
0.510309	0.166667
0.725021	0.27619
0.531568	0.27619
0.527992	0.27619
0.524964	0.133333
0.525648	0.0208333
0.558382	0.127273
0.520249	0.127273
0.528312	0.127273
0.544118	0.127273
0.833333	0.127273
0.530576	0.127273
0.529123	0.127273
0.577434	0.127273
0.554491	0.127273
0.530844	0.127273
0.91954	0.323333
0.946939	0.323333
0.725257	0.25
0.51711	0.316667

## Sheet: 3B
Red phases	Orange phases
-1.32764	1.33697
-1.55337	2.39669
-0.391799	2.12365
-2.88172	-1.72126
-1.49629	-1.18147
1.98344	2.30353
-0.734237	-2.40852
-2.86875	2.10052
-2.63016	-1.08927
0.795428	0.450121
0.435221	2.27874
-1.13601	-1.88509
-0.433604	-0.196026
-2.09251	-2.67509
2.22113	1.53245
-2.72545	0.505569
2.13481	0.449257
-2.33956	-1.8063
-2.93759	0.641427
-2.07389	0.967104
0.808695	-2.67022
1.70048	2.11274
3.10427	1.09285
-1.07654	0.830952
0.953028	1.95448
0.151414	0.865473
0.360179	-0.996826
-0.864829	0.818145
-0.933529	2.85019
1.07783	0.353871
2.97553	-2.25284
0.470337	-1.72918
0.142683	0.508614
-0.440884	0.325341
-1.10947	1.27627
-2.45085	1.97604
0.794078	2.16388
2.73432	1.84782
1.427	0.286475
3.12148	1.27205
0.110353	2.40613
-0.385561	0.976971
0.713369	-0.630599
-1.22745	2.58532
2.65432	2.50435
0.900382	2.96227
-0.292865	1.36484
-0.487734	0.848284
-3.0987	0.215423
2.60032	-2.74435
-0.514145	0.278836
-2.45376	2.07261
1.13479	-0.718648
0.731901	0.450166
-0.551028	-0.722053
2.30976	1.05167
-1.25764	2.09014
0.525095	0.81465
-1.55662	-1.94815
-0.292018	2.74003
0.717765	0.858793
-0.971422	2.04505
0.408281	2.52556
-2.01931	-1.10693
-0.169986	-2.85645
-2.06901	2.36174
2.39693	-0.796549
-1.95338	1.80559
0.777987	2.79439
-1.77981	-2.18748
-1.33382	-1.33286
0.226298	0.928408
1.01088	0.714241
2.18853	1.49187
2.17716	2.07627
0.727291	1.59466
2.22545	0.132693
-0.918629	0.0090945
0.0724542	1.5559
-2.23344	-0.284249
-0.634344	0.515601
2.98949	2.76491
0.442063	1.94375
0.579268	-1.02837
0.730915	-1.81866
0.20467	1.89638
0.433593	2.81875
-1.71856	2.93642
2.94383	0.195276
-2.94852	2.19238
-0.424592	-1.4262
0.688983	-2.67987
0.481025	2.5493
-2.62618	2.12967
-2.02786	1.70311
0.678318	1.3783
1.12504	-2.58485
1.60901	1.90689
-0.756047	1.86664
2.55725	0.429039
2.40525	2.97942
-0.609297	0.371476
0.881021	-0.243368
2.43201	-2.23177
0.612758	-1.7196
2.50818	-2.11179
-0.895164	0.0443572
-1.70765	0.579728
1.30977	-0.0127843
2.56247	2.57947
-2.13344	2.61553
1.11766	-3.10385
-0.0899809	-2.13788
-0.271625	2.53091
1.6331	0.15794
0.0699087	1.32431
-1.216	1.47334
-2.15738	0.377121
-0.395506	-1.39041
-1.39213	-0.922451
-0.66953	0.933827
1.06768	2.17608
1.42965	0.433258
-3.11785	2.05482
-2.17205	2.14174
-0.440482	-1.72378
0.04448	1.92543
-3.03376	2.78197
-0.0796736	1.76554
2.37869	0.869979
0.139421	-0.765835
1.41939	0.641987
-1.63528	-0.391868
-1.7937	2.32351
-1.51634	-2.22052
1.15438	-0.804279
-0.440762	-0.0271507
-0.189874	-0.546646
-0.588831	1.28363
2.11527	0.606335
-0.36098	1.5313
0.442196	0.946296
0.343205	0.202555
-1.07249	-2.56809
-2.77003	-1.84412
-1.67473	1.95129
1.20143	-0.835005
-1.17363	-2.62154
-2.23333	-0.523619
0.444862	-2.20126
1.20943	1.2378
-1.44093	0.825773
-1.24988	-0.315639
0.0156989	-0.872028
0.641597	-0.446004
-2.48531	0.471248
2.27002	-0.81807
-1.14085	0.498237
0.31727	-1.8509
-0.421818	1.78633
0.0271256	1.71617
1.00878	-0.391043
-0.663624	-2.41671
1.29383	0.895736
-1.90896	-0.741069
-2.43537	0.261311
-1.25416	1.85337
3.12144	0.117586
1.21582	1.44069
2.98233	1.80749
1.87507	1.50132
2.86515	-0.435029
-1.91981	1.72719
0.637106	-3.08793
2.65057	0.987476
0.763893	1.66407
1.18916	0.663476
-2.44959	1.3753
0.373607	-0.115201
1.63551	-1.95719
-1.66801	1.05763
-0.470073	1.07636
-1.73892	0.709264
-0.328992	0.919241
0.793823	1.31547
2.07574	-0.869368
3.07839	-0.701339
-2.43935	-0.221535
0.763028	-1.69126
-0.17455	1.86977
1.29314	1.85566
2.57765	-0.22554
-1.60478	3.05862
3.09144	0.406006
2.52319	-0.097459
-1.88321	-3.05941
0.240079	2.31854
0.248607	-1.73382
-0.680069	2.29921
0.369822	-1.63304
1.67475	1.37178
0.200392	-2.36357
1.32166	1.20585
-0.473768	1.63884
-0.186717	-0.0821355
-1.35531	1.18245
-2.93851	1.61338
-1.22905	1.44004
0.109348	-3.03573
-0.722115	-1.77368
0.23617	-1.63677
2.75415	0.893412
-0.632426	-1.63966
0.759203	2.405
-1.0982	-2.6494
-2.19313	2.56262
2.31478	2.91586
1.17898	1.38412
-2.44306	2.30487
-1.61463	0.509613
2.92496	1.43959
1.16164	1.35838
-1.85979	-1.20454
-1.18932	0.844395
2.18921	2.91534
0.432254	1.86774
-2.23101	-3.08651
0.935882	2.2657
-2.31622	1.51392
-1.17685	-2.70573
1.82781	-2.42127
0.140255	0.780257
-1.33401	2.15583
0.231878	2.45607
3.06821	-0.259527
-1.61991	-2.5506
0.432984	2.01421
0.652283	1.34789
0.424889	1.73337
1.65385	2.75367
2.2054	-1.69724
-0.80414	-2.24946
1.9245	1.85229
-0.527319	0.509651
0.821445	0.4518
0.452055	0.152184
-1.49526	-3.03745
-0.93177	0.150145
2.3785	1.0135
0.540758	1.04743
-3.09723	0.927847
0.760239	1.95407
2.01107	0.985444
-0.273617	-2.91452
0.427539	0.867495
-2.05687	-0.372852
2.85033	1.87782
-1.06932	-0.320311
-0.680447	1.77474
1.81196	2.92986
-1.92121	2.32808
-0.920132	-2.99832
0.140041	-1.63991
-0.833769	0.236611
-0.640453	-1.00003
0.487499	2.63192
-0.392545	-1.43928
0.584824	1.16744
0.804555	2.23211
-1.62725	0.338409
-0.309889	1.06399
0.948416	-0.403907
-0.384342	1.96262
0.297271	2.38828
1.19809	1.50094
0.0197327	-1.78377
-0.274423	1.10722
-1.8532	2.60286
2.94372	0.703772
-0.139731	0.925437
-2.64372	-2.18639
-1.68675	0.559374
0.586113	-0.935015
-1.94877	-0.443205
-1.06067	1.10412
-2.05469	-2.44796
1.11096	-1.02063
-3.08954	1.85968
-1.08641	0.505452
0.777276	1.63616
-0.785885	-3.11895
-0.926275	1.13859
-2.49971	0.00843279
1.49995	0.705408
-1.4943	-2.53241
-0.173247	2.23875
-1.7863	1.95878
-1.83764	2.23898
-0.462901	1.48644
0.822998	0.876269
-2.69923	0.163132
-0.434071	-1.23578
0.516716	0.0203853
-0.151634	2.27712
0.720558	-2.50378
-0.539231	0.960831
0.193394	-0.112323
-0.211953	-0.632341
1.27845	-2.8203
-0.446775	0.979827
0.271536	2.5583
-0.912246	-0.0707765
0.503433	-0.0707334
0.660063	1.21864
1.66198	-3.05503
-1.66245	0.702052
-1.16001	2.18604
-1.49583	-0.171333
-0.767875	1.88627
-2.42584	3.0268
-0.454352	2.46514
-1.14131	2.95476
-0.13354	1.53775
-2.67515	-2.32759
0.803584	0.698968
-1.29075	2.53068
-0.560655	-0.183664
2.47298	-0.846146
-1.83983	1.11861
-0.800374	1.43887
2.87105	-2.24379
0.869618	0.245631
0.65829	0.487532
-0.354094	1.93003
-0.877189	3.07053
2.21497	0.605035
-1.10721	1.25012
2.07658	0.0974951
-1.04712	1.6757
-1.40999	2.54502
-2.91974	2.02908
-1.17206	1.93061
0.0587257	1.75855
-0.911003	2.4933
3.00163	0.19252
-2.64894	1.44865
-1.91091	0.371513
1.29991	1.3695
0.129057	-1.4333
0.196106	2.89109
-0.606771	0.675754
-2.25351	-1.46176
-0.470132	-2.81283
-0.733897	-1.33026
1.07091	2.52119
-1.98785	1.01986
-0.3635	0.32178
2.63404	0.588794
-1.50349	1.01292
0.606607	2.99138
-3.09318	1.93735
-0.639774	2.57743
2.89797	0.458959
-0.235562	1.5047
-0.345635	1.73804
-0.931152	2.03717
-2.34386	2.33102
-0.98902	-3.13227
-0.244567	-1.01968
-1.27011	0.977215
-1.72137	0.150964
-1.93822	1.63809
-0.277055	1.44681
-1.43186	1.89276
-0.0555571	0.700141
1.09398	2.94652
-2.35836	-0.590573
-0.653502	2.85026
0.143276	1.88572
-0.0085344	-1.91784
-2.99094	-0.87208
-1.31664	-1.0366
0.895417	2.50218
-1.22773	0.163487
-0.378887	-2.84912
0.854335	2.1108
1.3819	2.55348
-2.66209	2.10327
-2.07436	-1.66551
-2.56567	-2.65573
1.49578	-2.23509
0.721322	0.300679
-0.24566	2.78646
-0.344859	-0.655529
0.481838	1.12849
-0.286387	2.80468
0.47751	1.95
-2.01464	1.2931
-0.704633	-2.00168
1.372	2.31905
-0.0276134	1.51244
1.72489	0.0229023
-2.54773	1.2879
-0.190787	0.0477497
0.882155	0.621314
-0.958526	2.00038
0.567436	0.0978912
-0.587209	-1.62596
1.28581	-2.92996
0.207487	0.314139
1.09649	-0.627225
1.4284	-0.11962
-2.81016	0.120902
-0.321854	-0.539545
-0.447136	-1.42246
-1.73835	2.05227
-0.96471	1.68861
-0.0467181	0.991617
1.05214	0.191639
-1.53954	0.617651
1.74385	0.766145
1.71885	1.68938
-0.226821	-0.343173
-3.09906	1.44194
-2.80938	1.91585
0.934569	-0.369503
2.89538	0.0718045
-1.65658	-0.959836
-0.687869	-0.948065
0.269047	1.37395
0.780585	0.588026
1.24319	-2.9276
-0.00671855	0.569256
2.12624	0.816192
-0.381647	1.74286
-2.40245	-0.436158
-0.932622	0.10237
2.43607	0.591059
-0.900302	2.74276
-1.28877	1.02622
-3.13545	-0.474227
-0.65145	-0.560078
0.347532	0.442267
-1.00837	1.79405
0.572994	0.91516
-2.41913	-1.15226
-1.48541	2.89855
-0.679767	1.90595
-0.518301	1.47943
-0.631928	0.106028
0.152201	0.440436
1.02855	0.701196
1.75983	-2.61886
-1.40054	-2.1115
0.928061	2.56512
-1.25012	1.4156
-0.311533	1.29522
1.93399	-2.3775
-1.34675	-0.0672561
2.07004	-2.4599
1.11548	0.0131409
-0.195233	1.77872
-0.0406091	1.8753
1.26459	0.0102924
1.81318	0.541706
-2.06381	-1.00362
-0.959587	-1.9258
-1.90281	-1.52016
-1.00237	-1.50686
-1.55916	-2.91856
-0.765229	1.20224
0.857447	1.14384
2.80456	1.79173
1.48064	1.83986
0.212218	0.611625
1.27448	2.13617
-0.898058	2.69445
-0.119388	3.05619
0.6547	0.555284
0.794563	0.702488
0.0960798	0.480231
-0.200205	0.976724
1.71354	1.05679
-0.440744	1.55736
0.501612	1.67273
-1.48027	2.24392
0.185103	-0.282021
0.946148	-0.596904
1.97028	-1.7277
-2.93971	-1.26839
-1.49921	-0.014896
-2.74589	1.94629
1.18443	1.2957
-1.99958	-0.970929
0.898638	-2.00602
-2.21227	-2.37507
0.331679	0.458681
-2.02752	-0.0519255
0.612984	-1.34907
-1.61615	2.60809
-2.83635	1.24582
-1.78525	1.51144
-0.0527318	1.25802
0.271474	2.13575
1.25737	1.93717
2.376	0.67433
-0.443952	0.450042
1.54158	0.749215
-1.87001	3.01389
-1.24414	-2.71376
0.477172	2.58446
0.147818	1.79033
-0.229519	1.18193
-1.58545	-0.587272
0.710506	-0.0761645
0.684198	-1.04565
1.41144	1.232
-1.87977	1.65335
-2.90112	1.90196
-1.98859	2.39422
-1.07589	2.00844
0.412738	-2.55254
2.93004	1.48483
0.466275	0.69734
1.88553	0.799119
-1.17167	-3.01184
-0.0804091	-2.8131
-1.46629	-1.42494
-2.25638	-0.84429
0.140982	2.43836
-2.72875	-0.000941228
-0.695347	2.65125
-2.71529	0.623141
-2.6793	0.967096
-0.751128	1.2856
-2.41893	1.34126
-1.38144	0.995279
1.26746	-0.103404
-0.255906	2.32651
1.71145	0.824332
2.75455	1.27962
-1.36671	-2.54502
2.9602	-0.615203
-2.32524	-1.55094
1.14431	-2.27429
2.13497	-2.30606
0.567577	0.879945
2.80128	1.98208
-1.12719	-0.908003
-1.71882	1.00928
0.330766	2.08331
0.179453	0.992305
1.1653	1.37239
2.65719	-0.754028
-1.37306	1.06627
0.0863636	-0.242727
0.819583	-0.418431
-0.162563	-1.90252
-0.00395252	-0.595345
-1.97497	-0.137404
2.88011	-2.30865
-2.50784	0.605085
-0.321029	-0.125899
0.918018	2.73508
-0.392463	-2.17591
0.816342	-1.41775
-0.357173	1.58106
-1.85174	0.302614
-0.0913877	0.700888
-0.72566	-0.804696
-2.89131	1.79003
-0.915781	2.53684
3.00121	-2.76717
2.50122	-0.847763
0.319987	-2.99445
0.297718	1.21111
-0.276287	0.58894
1.11006	-1.81484
-2.73293	-2.5308
0.798084	1.47815
-0.946742	0.180336
-0.232476	1.32897
1.41016	1.3355
0.505527	1.70992
0.243941	-2.4162
-2.39804	0.73762
-1.36642	0.772006
-0.361455	0.896639
-1.7162	2.13812
-0.364964	1.10222
1.32396	-2.72351
-0.704728	0.64208
1.38289	1.37243
-0.648251	0.0611313
1.36197	1.91862
0.603429	-2.26911
1.57386	-1.77569
3.03631	0.758573
-1.20893	1.66775
1.43861	1.4887
2.32616	-1.60822
-2.29273	1.1905
-0.894356	1.05228
-2.40321	0.730604
-0.526449	1.66601
1.32986	0.625592
2.70298	2.779
-2.44034	0.107238
0.987445	2.16489
0.255905	-0.628483
-0.516747	1.27012
-1.57198	1.66091
-0.429047	1.28205
-0.00686948	-1.48268
-1.17658	-0.936961
-0.351363	-1.7821
-3.03856	1.04405
-0.880735	0.992418
1.51883	2.81755
-0.453869	1.70017
-2.12441	1.24867
-1.05614	0.86529
-0.329604	0.528738
-2.491	0.865152
-2.33941	0.168948
-0.920211	-1.35434
0.0593843	1.69318
-0.264231	0.0903133
0.125749	2.7863
0.667691	2.34546
1.50335	1.86548
-1.22237	0.434304
-0.774934	1.01476
2.62131	2.19061
-0.43508	1.61913
1.84878	1.04779
0.12658	0.856622
0.236199	0.120589
-0.484589	0.560809
-2.43613	-0.162706
0.884922	0.838766
0.826008	1.95987
-0.418447	-0.934935
-2.37311	-0.404529
-0.999366	1.45332
-2.99143	1.98732
-1.81419	2.71936
-0.124944	0.328965
-2.16783	1.57014
1.02066	-1.24677
-2.12531	-1.95749
-0.151808	1.30469
0.446891	2.20014
-0.541153	1.51169
0.801283	0.389906
-0.178335	-2.49198
-0.985292	2.53668
0.233127	-2.96689
-1.06032	0.156637
-0.511259	2.08935
-2.33749	2.64813
-1.39453	-1.29119
1.47842	-0.98952
-1.20082	-0.738137
-2.00231	1.95321
-0.407018	-1.30727
-2.46145	-2.49107
-0.0279896	2.44266
-2.18979	1.71652
-0.597784	-1.81929
0.310741	-1.05668
-2.0189	-0.190421
-0.707957	-1.8903
-1.64786	0.492398
-0.0229806	-2.39887
0.416155	2.62664
0.525418	1.74407
-1.11857	1.70567
-1.24274	1.13612
0.710088	1.25915
-0.983391	0.0221069
-0.732813	0.334117
-0.539361	0.834915
1.58224	1.96899
-1.73364	-1.78527
-0.79805	2.2829
0.682527	2.83929
2.1197	0.648871
-2.7267	1.15842
1.81362	0.694626
1.3141	2.04657
-1.73398	2.38974
2.49883	-0.444968
1.40451	1.02104
-1.76211	2.26314
-0.698103	1.04437
-0.357837	2.83982
-1.85606	0.585985
-0.436191	-2.30113
-1.71222	1.79464
-1.20337	-0.63132
1.1881	-2.63399
1.78094	0.776864
-2.60075	1.12398
-0.0422089	0.819616
0.223176	2.11231
-1.33181	-2.34095
-2.66039	0.817375
1.3527	2.18592
2.89148	1.06724
-2.31173	1.74684
-2.37131	0.705257
-1.44731	0.869119
0.173534	2.82338
-0.0924574	2.42835
0.597872	0.714314
1.50755	2.75835
-0.394748	-2.4156
-1.76427	3.12102
-2.95533	1.82182
0.498098	0.55576
-0.92363	0.139117
2.11779	1.17156
1.63551	-1.97382
-2.89515	-0.571908
-0.736863	0.846753
0.158032	2.96983
1.08325	-0.0337892
1.24853	1.05935
-0.883161	1.01542
-3.13689	1.06406
-1.09115	0.918747
-2.31343	1.25271
2.29079	1.48906
-2.75815	0.384941
1.6694	1.06033
1.57648	0.459707
3.0928	2.8191
-0.712671	0.259527
0.525015	0.634011
1.84878	0.261948
0.84999	-1.34048
-0.574607	2.10951
1.73368	2.62394
-2.28309	0.0785566
1.53536	2.26023
-1.51767	0.84193
-0.467714	0.579894
0.479367	-1.22457
2.68661	2.53507
2.89503	2.39506
-1.86968	2.89625
-0.387317	-0.31022
-1.32797	1.17875
-0.489245	2.96505
0.672687	0.0249575
-0.86638	0.79941
-0.0564046	1.44671
0.917339	1.76592
-1.39111	0.0616206
-0.958483	-0.764588
0.134529	-1.23827
-1.89024	2.05994
-1.00243	1.8126
0.0942301	2.39116
-1.86325	0.897749
-1.99863	-0.18953
-1.03941	1.81388
0.637454	-1.73428
-0.929245	0.597767
-0.0859618	1.17527
0.975094	1.69961
3.07787	1.12114
-0.0255958	1.09817
-2.8337	-0.172394
1.63573	0.514219
-1.80273	0.588907
-0.726429	2.25761
0.731198	0.0702117
1.31914	-0.895283
-0.714385	-3.10693
-1.72179	0.288317
1.99157	-2.47272
0.237365	-1.02723
2.4902	-2.44401
-0.25689	2.01092
0.937642	0.386616
1.65168	0.278648
-2.54036	1.58692
1.64062	0.551918
-1.38111	0.425954
-0.691721	2.22272
-0.00646723	1.47577
1.12684	0.417313
-1.09239	-2.11252
0.716818	-0.944845
3.06975	1.9017
0.360917	2.31908
1.12576	1.74198
0.134968	2.32189
-1.2666	1.48723
-1.41987	-1.42083
0.973243	-0.959608
-0.163939	-2.68974
0.850536	-0.146381
0.0495841	1.49463
2.82036	-2.31962
0.736477	-0.241211
-2.83035	2.01808
-0.0452761	2.0783
1.33212	-2.89403
-1.81371	-0.0211387
0.126345	-1.50981
-2.60328	1.43182
-0.723744	1.81355
-2.44645	0.962316
-0.431516	1.39363
1.21208	2.91767
-0.925087	2.0612
0.90035	2.4574
0.582796	-0.912304
1.27574	-2.4742
1.93786	-0.471036
0.286368	0.288033
-0.976111	1.47294
0.0469194	-0.223032
0.815909	-1.43494
-1.76427	-1.52853
1.88684	1.0438
-2.93691	1.15607
1.49903	2.99697
-0.0427931	2.38649
-0.484291	2.03393
1.43275	2.41117
2.39172	2.91665
-1.6259	0.340808
-2.8168	-1.7804
0.184525	2.67405
-2.70347	1.21056
1.70301	0.265217
-1.67389	2.13301
0.0534285	3.08601
-1.48943	3.08963
0.703958	1.20689
1.69881	1.68043
-0.820708	-0.519591
-0.169654	2.16658
1.41407	0.36063
0.790935	2.15406
-1.67125	-0.269571
-0.278157	-0.693943
-0.826865	-1.37979
2.05558	0.0902006
-2.1646	1.22384
-1.34569	-0.413428
0.803031	0.701352
2.26736	-2.97012
-2.24426	2.02605
-0.517247	2.26689
0.47071	-3.12441
1.28455	1.62132
1.63935	-2.69717
1.22783	2.07354
2.37621	1.61647
-3.03523	1.37634
2.15176	1.91083
-0.996297	0.525413
0.894503	0.524268
-0.590052	1.14856
-2.23075	1.5279
-0.131556	2.10217
0.386483	-3.07689
0.917355	-0.782236
-1.11364	-0.382793
2.44109	0.994256
-2.05568	1.47365
-0.19024	2.16374
1.39243	1.80976
0.0573718	-2.4355
-1.16171	1.24957
0.708381	0.227935
2.06131	2.87573
1.48075	-0.637178
1.37005	1.75336
-2.77174	1.65907
-0.696755	2.19451
-1.05386	2.39341
-2.37313	0.451032
0.242781	-1.93781
1.00404	-1.10204
-1.49617	1.1767
1.14317	1.10031
0.118066	0.607789
1.87907	-0.754169
-0.435524	-1.72275
2.1382	0.653734
2.04859	1.60452
-2.26441	2.55709
1.67818	1.59445
-2.15021	2.76496
2.69619	-1.48003
-1.95968	0.530241
-1.10646	1.23634
-2.82423	2.4451
-0.115751	-1.29981
0.917748	0.496238
-1.08612	3.09764
0.0866879	0.468853
-1.48934	0.329865
1.04102	-3.06443
2.92793	1.22295
-1.03754	2.4365
-1.01467	0.679414
-2.74039	0.96289
0.382184	0.505319
1.94339	-2.73529
-2.9988	-2.03888
0.622916	0.441123
0.0532396	2.04082
1.26071	-0.967995
2.23109	3.08895
0.920852	-2.79711
1.33249	-2.09011
2.51267	2.07282
-2.30319	-1.93242
0.345264	1.21522
-2.12988	1.48557
-2.54833	0.355895
2.79309	1.57122
2.33265	2.21848
2.70862	2.56917
-1.08028	-1.74283
-0.0549907	1.90795
0.866489	2.34381
-1.39572	1.59463
-0.410034	2.60782
-1.07523	2.80801
2.03861	0.77833
0.868797	0.397995
0.180981	-0.801374
-0.520058	0.53311
0.12106	2.38547
2.16717	2.04046
0.995566	-0.759355
-1.15697	0.887183
0.524072	1.15128
-1.52861	-0.134689
-1.16851	0.14242
-2.06148	-0.873173
-0.185356	-2.03725
-0.661772	-0.594867
0.974993	3.12743
-0.0621218	-0.73053
-1.85209	0.913672
-0.860164	-2.77125
-0.873439	-1.81668
-2.79117	0.734117
-0.67098	0.657257
2.40901	1.7477
0.542261	0.912254
1.74447	0.842363
-0.739752	-2.86971
0.444127	2.91747
1.85019	2.35728
-1.10161	-1.08171
1.34528	-1.21623
1.30849	0.627913
-1.55479	-0.0173387
0.392693	0.270815
-0.596249	1.8867
1.16507	1.93117
1.19546	1.76936
-3.12325	-1.22078
-0.810396	1.51649
2.28609	1.01504
1.46665	1.5084
-0.649603	0.24316
-2.00672	1.37971
-0.376196	2.02424
0.23685	2.69715
-1.89661	0.105215
-0.862897	-2.55221
2.63582	-0.243181
-0.6446	3.07745
-0.0537004	2.57629
0.710567	-2.12468
-0.330076	0.988661
-2.97739	2.62748
0.621597	0.71427
-0.0399607	-2.93963
-2.89175	-0.362154
-1.26876	2.49106
0.422033	-0.847446
2.56571	-0.341012
-2.84628	-2.21132
-1.1834	1.37277
1.72692	-2.75992
2.98812	2.02841
0.218894	2.69008
-0.946562	-2.14565
-0.00972714	0.771679
-1.66854	-1.53438
-1.10615	0.702134
3.07616	-1.90092
1.20187	2.18527
-0.32812	1.95766
-2.94412	1.01617
-0.881432	1.44399
2.70471	1.14612
-1.59179	-0.976963
0.406755	-2.63832
-0.0269952	2.10935
0.490398	1.56254
1.31196	-1.12262
0.179492	-3.06582
-0.10912	-2.16891
0.822902	-0.297212
-1.7822	1.21354
1.13784	-2.60447
0.581436	0.0555484
1.83675	0.176046
-2.42867	2.52384
-1.04411	-2.98805
0.0363381	-1.27932
-2.30486	-0.746784
1.88634	-1.93952
1.117	-2.0206
2.99501	-2.85774
-2.15786	1.43001
-0.842324	-0.129892
-0.00346791	-1.34449
1.8059	1.67634
0.82132	0.720226
-1.31986	-1.28626
0.500999	2.50836
0.401081	1.10107
2.59305	2.66799
-1.95814	2.39669
-1.11029	-2.2032
-0.880185	2.73391
2.28654	0.25872
-0.936359	0.840521
-0.57996	-1.85458
0.0974297	-2.70718
-0.51842	0.131921
1.90002	2.61321
-1.52734	2.88703
-0.122765	1.34755
0.0318868	-3.08993
1.45532	2.48029
-1.09001	0.178212
1.33218	0.342659
-1.98862	1.23566
1.68485	1.66571
-0.593321	0.176298
-1.2864	1.80475
0.926266	-2.42035
0.102696	0.0937908
2.03878	2.73855
-2.13774	0.87569
-0.706016	0.38527
-0.31866	1.15753
-1.75641	0.867019
1.43157	2.27248
-1.7903	1.77252
1.74899	-0.579655
2.82159	1.20843
0.53089	1.72702
1.77732	0.253302
1.51351	1.49418
2.08049	2.63141
0.33447	2.84457
1.10782	-1.7496
-1.84553	1.91907
-0.837164	-1.41822
0.160059	2.70848
-0.554643	-2.83467
-0.342816	0.0598077
1.30583	-0.970786
2.53125	-0.214211
-1.28306	1.99601
0.779268	-2.8327
2.8605	2.84739
-2.17374	0.897984
-0.748158	1.28062
0.629694	0.256369
1.1251	-0.25938
0.964594	2.01898
-1.46972	-2.21389
3.11567	1.66417
-2.51065	0.409454
-2.48829	-1.01322
-0.583817	-0.691346
0.816073	1.0543
-2.69747	1.40175
-1.71058	1.69955
-0.678773	1.75545
-2.38185	0.161355
-0.988708	-0.652082
2.3587	0.469886
3.08103	0.483137
-1.90249	3.02763
1.29767	-2.90495
-2.09975	-1.10169
-0.593837	0.382649
-1.8887	1.74682
-2.73589	2.49923
-1.20381	-0.0922604
0.144545	-0.377418
-0.603293	-0.360775
0.292465	2.492
1.19133	-2.54463
-2.3079	0.813456
-0.232021	1.14378
1.44234	1.90315
-0.653005	-1.75715
0.237678	0.735303
-1.24829	1.8536
-0.222324	2.22656
-1.41856	2.08421
2.07435	-1.10952
-0.165176	0.0718675
-2.32154	1.66328
-1.49068	0.850005
0.625985	0.838777
0.472348	2.37808
2.84773	2.76075
-2.3286	-2.08988
-1.64178	1.15803
0.685458	-2.41097
-1.16457	-2.63117
-1.23675	2.32042
0.598219	-0.169272
0.0134165	1.397
0.969082	0.503327
-2.90663	-0.704905
-1.75294	-2.91414
-1.69072	-2.17381
0.280812	-1.20815
1.63171	-0.727155
-1.55155	0.319071
0.228326	0.888575
2.78651	-1.10394
1.39372	0.493645
-0.367588	-1.20615
-0.21248	2.24598
-2.92101	0.521863
-0.380641	2.38522
-1.42144	2.66901
-2.53279	0.444243
-0.56715	1.46078
0.991236	-0.748821
0.40991	0.783155
-1.67111	-3.05077
0.0775619	2.71885
-2.074	-0.209057
0.520296	1.31741
-1.66686	-2.12469
0.134114	0.771444
-0.504048	1.70925
1.74224	1.92945
-0.270839	1.30127
2.00197	2.86437
-3.04235	1.8509
2.33853	0.903297
-2.06922	1.08738
-0.342327	-2.5442
1.8621	1.15716
-2.99421	-3.07063
-1.3513	-2.96339
-0.54296	1.12813
0.543333	0.849192
-1.43573	2.36212
2.91783	-0.559076
-1.46829	-2.61591
0.886619	1.27212
2.73532	0.423255
0.949479	-0.804012
-0.150953	-2.23191
-0.798915	0.539032
-2.67793	1.27911
1.06065	2.10974
0.517626	-0.18179
-1.57484	0.206671
-0.331341	2.85783
-2.31342	-1.30977
-1.39423	-0.0498597
-1.26999	1.12938
2.1507	-0.262903
-2.41927	0.0984648
-0.0449841	0.781006
-1.20836	-1.8139
-0.0334842	1.24203
2.78525	-0.682412
-1.97485	1.56195
-0.228216	3.01455
0.517512	2.52555
-2.69484	-1.85012
-1.16941	0.648001
0.646543	-1.97651
0.777175	1.10604
-2.20521	0.83418
-1.17198	1.73596
-0.397319	1.63808
2.21849	-3.02927
-0.305493	1.03034
2.57049	-0.635313
-1.68523	2.60568
2.45233	2.25832
1.68932	2.09537
1.72088	1.62438
-0.796613	0.989946
2.11637	-0.811374
3.11504	2.96258
0.689976	1.30862
-2.33783	2.96135
-0.746363	1.55559
-0.0088357	2.15014
-2.11488	1.42692
-2.85328	2.78682
0.324936	1.11531
2.47022	1.80375
-1.68112	1.27471
1.53153	0.674553
-0.952408	2.60606
-3.11774	-0.907457
-1.04246	0.183919
-1.64826	0.683421
-0.248489	2.85485
2.79808	-0.619299
-2.34553	2.21634
-2.16696	2.17805
-1.19186	1.11978
-1.04831	0.0862151
0.337801	-1.59609
-0.513736	2.36398
0.409096	0.839294
1.08633	2.61321
-1.09493	2.11758
-0.151222	-1.24878
1.89898	-0.958092
-2.53322	-2.06535
0.730651	-2.3747
1.58098	1.82607
-0.723193	0.959048
-1.4098	-2.6254
1.55045	-2.60041
2.51612	-0.575375
-0.788274	1.83824
0.165477	-0.726116
-2.91068	-1.67275
1.58592	-1.60101
-1.76439	0.577563
0.52053	2.86543
-0.764712	-1.745
-0.0557547	-2.57242
0.883399	0.916986
-0.18188	1.78923
2.97884	-2.34869
-2.0742	2.06524
-1.2177	2.62787
1.70246	2.50611
0.585823	-0.12962
0.387232	2.07222
-0.944617	-0.549914
-2.96741	2.70584
-1.03841	0.417836
0.556278	2.24894
2.29818	1.52292
-0.0446158	-0.916624
-2.70192	2.61412
-2.69416	-2.02982
-1.03755	2.14515
-1.81112	-0.554408
0.30928	1.88705
2.63147	0.0482078
-2.50627	-1.0713
-1.28814	0.703969
0.31791	0.248763
-2.73354	-2.36026
-0.167726	1.82796
-0.447907	2.02727
-0.474677	-2.51633
-0.11594	-0.705417
2.08053	1.84328
-2.0816	-2.99561
-0.510634	3.12257
0.893782	1.8274
1.68075	2.76563
-0.927578	-0.307673
0.987284	3.02032
3.12236	0.0846464
0.761391	-1.09712
-1.3214	1.69131
2.1022	-0.687948
-1.68576	-2.08782
-1.15613	2.02852
-0.0733468	1.36937
0.583574	-0.733192
0.434335	0.242533
2.61843	3.12755
-2.22319	2.29657
-0.899478	-1.42444
0.176826	2.26513
-2.22045	2.49691
-0.827505	-0.836039
-0.636463	-2.9293
-0.0655525	0.999934
-2.48725	0.523357
3.03011	0.795932
-1.09417	0.159603
0.371838	-1.67318
1.34664	-0.179238
2.07849	-2.38732
0.526772	0.436294
-3.03033	0.577178
-2.04218	-2.55146
-0.2149	1.63165
2.74196	0.683993
-0.303453	-1.08034
0.812911	1.17399
1.23302	-2.03809
-2.9845	0.0672626
1.39873	2.69985
-0.703031	2.97057
0.345579	0.465335
2.53284	2.95656
0.886751	-1.28925
1.89776	-0.0268808
2.92731	1.54481
-0.2213	-2.40882
0.857965	1.46063
1.99753	-0.788392
2.91654	2.02449
1.07731	-0.826848
3.0381	-0.0253735
0.372453	-1.85711
-2.29168	-0.927472
-1.0806	-2.03634
0.567621	0.742412
-0.673765	1.67029
0.073078	2.60091
1.55575	0.0756025
-0.908936	-0.568473
2.22601	-0.930573
-1.27729	1.62459
-0.517409	2.50902
1.0656	-0.163439
-0.328782	1.23873
0.420058	0.591902
-1.63399	1.51258
1.62456	1.04971
1.97584	1.30627
-2.09392	-2.06089
-0.171653	-1.65658
1.91444	0.798689
-0.938953	-0.269387
1.14356	2.47275
1.26696	-0.176743
-1.13364	0.728591
2.69374	0.192876
-2.07337	1.4745
-0.929864	2.13004
0.554703	-0.851773
-1.96387	2.54632
0.239422	-2.31858
-0.513251	0.981432
-2.57608	1.34128
-1.15801	-0.369263
3.04492	-0.409789
-2.58232	0.925558
-0.119334	1.41866
-1.69198	2.17587
-1.07106	-2.20536
-0.436586	1.11115
0.290072	3.02822
-1.88931	-2.39985
-2.54406	-1.34715
-1.37546	1.33826
-0.63678	0.97818
1.22428	2.48111
0.186943	1.44078
1.08894	2.04975
2.76106	1.68069
-1.76433	-1.0359
-2.44714	0.692816
-0.456343	-0.517695
1.10274	1.61422
-2.35913	-2.91133
-0.170355	0.725518
1.77843	-2.45542
-2.80502	-1.59425
-0.520993	2.9102
2.3935	-2.82888
1.391	-2.19852
-0.560448	2.45325
1.30344	-1.42751
-1.62141	-0.0865909
-0.373081	0.602691
-0.23629	1.36739
-2.97609	0.759287
0.880358	1.58141
-2.67111	0.207203
-1.26083	-0.947459
-0.710807	0.148925
-1.64837	1.95616
-0.958641	-2.86446
-0.0409502	1.95124
0.115783	0.572552
-0.931715	3.08369
-0.477514	-2.4771
1.64793	2.27818
0.661372	0.645208
-0.808044	1.17027
-2.03666	-0.419082
-0.530852	2.91008
3.11407	-1.74177
-1.13466	0.661929
0.39387	-1.20563
-1.98308	1.63053
2.86988	2.12926
2.93693	0.933842
-1.1558	-2.34159
0.0805645	1.89501
-1.04171	2.37896
0.870536	-0.317177
-2.33847	2.82898
-1.3867	-2.82414
2.3229	0.0405311
-2.00576	-3.09367
0.310394	1.13601
0.602044	-0.160077
2.34758	0.12329
-2.58918	1.61981
-0.931699	1.00327
0.49258	-1.033
0.0765193	1.98529
-1.45145	1.59654
0.842029	-2.04252
0.993887	0.568529
3.01785	-0.370691
0.420455	-1.23909
-0.775972	-0.17089
2.54289	-0.634396
0.000287311	1.70738
-1.22045	-1.62761
-0.054966	1.09857
-0.793136	-0.183074
0.425016	-1.12618
-0.305888	2.1499
0.781615	-0.84991
1.53794	1.09364
1.0504	-2.63588
-1.15217	0.491327
2.40958	-2.70494
2.99539	1.20508
0.917377	-2.70915
-1.49283	0.139474
-1.31223	-2.62625
0.994303	0.645994
-1.56567	1.7476
-0.540958	0.190415
2.92283	3.09383
-0.512899	0.994851
-0.843651	1.5836
0.217794	1.20247
0.9321	-2.28447
-2.72061	1.17935
-0.942088	1.9505
-1.9179	1.63413
1.60732	0.319572
-2.78981	-2.19815
-0.921817	2.83268
-0.320021	1.03433
-1.41756	-2.28855
1.49242	0.41474
-0.134186	0.458234
1.65977	1.3806
-0.945001	0.822462
-2.24729	-0.933941
-0.610075	2.62427
-1.77378	-1.40798
-0.349158	0.706519
-1.57998	2.25953
1.24644	3.1171
2.85345	1.87121
-2.01711	-1.09371
-0.526292	-1.84578
-1.72237	1.85947
0.485282	2.94547
1.96758	-2.56822
-1.46291	0.999676
0.508882	0.787662
-0.467281	1.9563
0.573378	2.41106
1.6111	-0.201061
-0.741052	-2.90415
1.97861	1.76609
-0.495584	-2.41141
0.627235	-1.86525
1.57032	1.7362
-0.93805	0.706097
2.33002	-0.127679
-1.17403	-1.75969
0.692685	1.72119
-2.85757	-0.197545
1.18585	-0.560883
1.11956	1.46016
-2.57576	-1.25056
-0.952877	0.769273
-0.250419	1.56797
0.509495	0.626399
2.67937	2.91222
0.711373	-0.0453516
1.22504	-0.484781
2.73388	-0.689781
-2.19349	-2.78305
-0.479759	2.67388
0.341064	-0.550666
1.19207	2.36988
-0.755623	2.29095
1.45322	-2.94888
0.98593	0.942437
1.92078	1.38841
2.93792	-1.88434
-0.605969	-2.7744
0.415983	-2.588
-2.36655	2.03639
0.292744	-0.823302
-2.01621	-0.0096945
-1.12676	1.11657
-0.319302	1.53152
0.713533	2.14685
-2.65585	1.65666
1.44174	2.88948
-2.78622	2.68895
0.35995	2.33568
2.23039	0.0100904
-0.0403201	1.65927
1.52842	0.00319563
-2.63086	1.75316
-0.255661	2.57499
-0.233269	0.8568
0.567103	-2.89146
1.55528	-1.50635
-0.915529	-0.122096
-2.64184	1.4904
-2.17456	-0.674003
2.99949	2.73507
-1.51351	-2.1136
0.0367331	-0.310539
	2.05937
	-0.869419
	-2.34038
	0.0280693
	-1.69243
	1.13865
	1.04415
	1.34268
	0.115007
	2.18255
	2.02355
	2.02446
	2.88973
	-2.70464
	1.15145
	-2.41562
	0.65682
	0.808022
	1.89595
	1.95656
	1.16522
	0.720683
	-0.493198
	-2.50505
	1.20843
	2.56078
	1.63811
	0.664662
	1.13947
	-2.85321
	1.17459
	2.56743
	-2.72611
	-1.74419
	2.15124
	1.32806
	0.846765
	-3.10326
	-2.33323
	-0.682709
	1.96163
	1.89274
	-1.9112
	0.661042
	1.12752
	1.00606
	1.63729
	1.26734
	0.296884
	-0.760194
	0.729594
	0.504198
	1.56737
	-1.53941
	1.02041
	-0.927433
	1.27737
	1.52788
	0.521021
	-1.09742
	-1.86953
	0.931922
	3.03315
	-0.586139
	1.13999
	2.67795
	-0.50793
	-2.86875
	0.442264
	0.566273
	-1.28634
	0.822056
	-1.57351
	1.86498
	2.13707
	2.12356
	2.13271
	1.87018
	1.372
	-0.760804
	-2.94443
	2.2226
	-3.14024
	0.84848
	2.84112
	1.0792
	1.65851
	-0.96538
	-0.923324
	-0.139061
	0.160232
	0.354988
	-0.665275
	1.78268
	2.66446
	1.32734
	0.772377
	0.88256
	1.25631
	0.289952
	-1.13099
	1.41222
	0.495749
	1.66234
	1.9567
	0.392896
	1.72059
	-0.776341
	-2.27044
	0.38797
	2.09678
	1.64403
	1.6898
	2.19976
	1.77916
	1.16571
	0.355807
	-1.78035
	1.92776
	-2.51497
	1.07516
	-1.51004
	-2.02595
	2.62801
	1.75816
	1.11065
	1.15942
	1.79967
	2.51827
	2.19058
	-2.65053
	2.68419
	-1.12866
	-1.07985
	0.0824107
	0.639107
	-0.0722507
	0.990191
	-1.81436
	2.56915
	-2.078
	1.48871
	2.40221
	3.02925
	-0.107162
	-3.11828
	-0.739785
	0.174785
	2.6956
	1.73068
	2.51809
	-2.76825
	-2.08859
	1.33826
	0.411437
	2.31517
	-1.01109
	1.31818
	-1.31587
	1.40393
	0.129416
	1.98758
	0.324504
	2.46093
	1.26101
	-0.00342874
	2.24134
	0.252053
	-0.532184
	3.12404
	-2.2413
	1.73592
	2.59671
	0.807201
	0.53734
	0.809287
	2.40123
	0.578243
	-0.0361928
	-0.93361
	0.208738
	2.33697
	-0.105062
	2.97256
	0.970727
	-1.22174
	1.39194
	-1.37302
	-1.80615
	-1.55679
	2.70842
	2.0227
	2.86932
	-1.00216
	0.65612
	2.36437
	1.08076
	1.08741
	-0.0451249
	2.26845
	1.68264
	2.74224
	0.431286
	-0.0722688
	1.6739
	1.5305
	-2.7009
	1.03645
	-2.53871
	-0.018357
	1.27587
	0.575313
	1.7916
	0.179002
	2.33896
	-0.697814
	0.171855
	-0.0727377
	-0.260409
	-0.347052
	0.346677
	-1.03245
	3.12811
	1.66954
	2.61118
	2.24983
	1.29287
	1.0957
	2.97735
	2.47713
	-2.48434
	1.67073
	0.142611
	0.412703
	2.70709
	0.591811
	0.960888
	-3.11507
	2.59828
	1.51665
	-0.92983
	-0.511447
	2.437
	0.382462
	0.406874
	-3.1308
	2.11455
	1.42905
	2.39624
	1.20966
	2.29603
	-0.126526
	-1.34165
	0.942118
	2.14929
	3.01164
	-0.861227
	0.773202
	0.656294
	0.443281
	0.764605
	-0.100897
	-0.167298
	2.70343
	-1.69002
	2.14207
	1.59477
	1.16636
	-2.45472
	2.58458
	0.733784
	1.83574
	0.739746
	1.21576
	-2.21521
	-1.75801
	-2.16856
	0.355874
	2.7665
	1.19791
	2.09168
	2.5526
	-2.69571
	1.45409
	-0.511421
	0.381936
	1.6993
	-3.07312
	1.81709
	1.95528
	1.98793
	0.0147329
	2.0917
	1.10204
	-0.455772
	-2.74494
	-0.684764
	2.49166
	2.77513
	1.739
	2.10849
	-2.96251
	-2.98739
	1.6782
	0.506574
	0.413858
	2.69382
	1.18043
	2.89953
	1.51632
	-0.429194
	0.974446
	2.22588
	0.0631633
	0.526306
	-1.82113
	-2.6609
	1.36115
	1.84784
	-2.59013
	-2.2881
	-0.0606744
	-1.00306
	1.20227
	2.1516
	0.535766
	1.06468
	0.742544
	1.77103
	0.986305
	2.19635
	1.34166
	1.44094
	2.03116
	-0.197592
	-0.127944
	1.27264
	-0.912737
	-0.0457832
	-0.814341
	2.1709
	-1.43417
	1.35687
	1.98838
	2.80314
	0.257352
	1.95311
	0.089766
	0.601259
	0.336148
	0.907311
	1.30978
	2.91843
	1.4154
	-1.52452
	-0.00792164
	-0.00651544
	0.707446
	1.44259
	-0.673562
	-1.2002
	2.94363
	2.45998
	-0.465883
	0.0544638
	0.496998
	-2.55185
	0.254253
	-2.7677
	1.87649
	1.79678
	1.05118
	2.38036
	-1.24444
	2.97357
	-2.62101
	-2.82395
	-2.01696
	-0.750985
	-0.492853
	-2.10447
	1.7731
	-0.491399
	2.17518
	1.07543
	2.85324
	0.927823
	0.236153
	-2.68938
	-2.15972
	-0.755085
	1.67467
	1.07255
	-2.14426
	1.23591
	1.86634
	1.26467
	2.29966
	1.5224
	0.614791
	0.203896
	3.1281
	2.89176
	1.94622
	-0.0605753
	3.07995
	0.780761
	-2.78087
	1.02949
	-1.02833
	0.575188
	-2.16164
	-1.59831
	0.767199
	2.00456
	-0.256357
	-0.228031
	3.0133
	-0.827986
	1.68977
	1.99611
	1.25031
	-0.668581
	2.54713
	1.35389
	-2.92793
	0.933093
	-2.65685
	1.26084
	2.08668
	1.76056
	2.31809
	0.675309
	2.12737
	1.44948
	-2.64326
	1.41389
	-0.587683
	2.05985
	-2.69407
	-2.71304
	1.08826
	-2.69471
	1.40624
	-0.99652
	2.22522
	1.12201
	2.14171
[truncated: 1,728 more rows]

## Sheet: 3C
left, o1	left, o2	left, o3		middle, o1	middle, o2	middle, o3		right, o1	right, o2
-1.99481	1.33697	3.03301		-1.48784	2.48259	-0.543278		-0.0237162	-1.32764
-2.40946	2.39669	-1.18063		1.76969	2.07064	-2.98659		2.33665	-1.55337
0.541128	2.12365	-0.629861		2.93055	1.32032	-1.83532		0.72742	-0.391799
-1.2315	-1.72126	-1.72282		0.400897	-1.69199	1.28498		-0.191861	-2.88172
-1.40264	-1.18147	-0.840273		2.20194	2.35925	-0.753368		1.79628	-1.49629
2.70536	2.30353	2.18356		0.243133	-1.25345	1.97637		-0.278357	1.98344
1.68542	-2.40852	2.72058		-1.39071	0.0887039	-3.05499		-1.97302	-0.734237
-0.275024	2.10052	2.26881		2.00844	0.734426	-0.249793		2.67072	-2.86875
1.49492	-1.08927	-1.68564		1.21711	0.886779	-2.24167		-0.459817	-2.63016
0.226189	0.450121	-2.70543		-0.0225676	1.58167	-1.74542		-0.214421	0.795428
-2.0434	2.27874	-2.66773		-2.0635	3.09308	0.103082		1.89596	0.435221
2.48175	-1.88509	1.19601		1.21861	0.984439	-2.17088		2.57391	-1.13601
0.615677	-0.196026	-2.29611		1.40397	-2.33602	-1.62327		-2.23914	-0.433604
-0.559202	-2.67509	-1.72788		2.51252	-1.76412	2.9844		-1.36235	-2.09251
-1.65	1.53245	2.92548		-2.33775	-2.30195	0.572968		-1.83274	2.22113
-2.64603	0.505569	-2.17037		-2.26279	0.617552	-2.42877		0.674186	-2.72545
0.744088	0.449257	-1.38061		0.559883	-0.168816	3.01163		2.39085	2.13481
-0.53818	-1.8063	-0.166507		0.943797	-2.09123	0.856178		-2.80841	-2.33956
-1.51051	0.641427	-0.390717		1.8657	-2.16756	-1.58597		-0.351694	-2.93759
0.0351926	0.967104	-1.81983		0.730955	1.70491	-1.74377		1.20359	-2.07389
-0.514231	-2.67022	1.03397		-2.67099	1.62135	0.612386		0.734148	0.808695
-0.791484	2.11274	-1.65201		0.0646153	-2.40667	0.0474263		-2.31645	1.70048
1.23608	1.09285	-2.74341		1.54724	2.88443	-1.50217		-3.13293	3.10427
-0.87577	0.830952	-0.935169		-0.070183	1.78254	-0.557816		1.67418	-1.07654
0.382352	1.95448	-1.40329		-0.948081	0.704177	-2.67966		-2.62022	0.953028
-0.208148	0.865473	-0.743227		1.7926	1.80005	-1.57423		1.90162	0.151414
2.11525	-0.996826	-0.525572		-3.12254	2.36596	-2.17123		-2.56338	0.360179
-2.46227	0.818145	0.376044		-0.371728	0.4651	1.40993		-1.19228	-0.864829
-1.58754	2.85019	-0.189198		-1.94122	1.69728	-1.04123		-2.4867	-0.933529
1.05589	0.353871	-2.82281		-0.329153	-0.259688	-2.30761		2.47529	1.07783
-2.34628	-2.25284	-1.81725		-0.612728	1.29559	-2.02304		-2.31955	2.97553
0.501119	-1.72918	-0.868759		-2.72226	-1.4229	-2.98462		-0.446992	0.470337
-0.699187	0.508614	-3.0874		-0.307334	1.94809	-0.275109		1.33596	0.142683
1.72129	0.325341	2.69287		-2.42256	2.89609	0.771842		1.27333	-0.440884
-2.07827	1.27627	-1.13706		-0.641996	0.70502	-0.216555		-2.51044	-1.10947
-1.04576	1.97604	0.460211		-2.3935	1.12574	0.979071		-2.42356	-2.45085
2.60659	2.16388	-0.100577		-0.352246	2.86423	-0.639442		-2.19922	0.794078
-0.772615	1.84782	-1.89757		0.124401	-1.99503	3.12241		0.0976454	2.73432
-0.107485	0.286475	2.83516		-2.80576	2.5157	0.556019		0.0205642	1.427
-0.179669	1.27205	2.18985		0.0182246	3.03267	2.92793		1.94241	3.12148
3.04057	2.40613	-2.61813		-3.04938	-2.10394	-2.5522		-0.574785	0.110353
-1.32346	0.976971	1.46395		-1.06935	2.5473	-2.26321		0.217905	-0.385561
2.53744	-0.630599	1.62656		1.2612	-0.520229	0.620367		-2.31807	0.713369
-0.201615	2.58532	0.429427		-2.25032	2.46905	-0.735941		3.13942	-1.22745
3.00832	2.50435	-1.60978		-1.62433	-1.53443	-1.62425		1.23684	2.65432
1.63914	2.96227	-2.74933		1.55187	0.3132	0.929104		-2.91977	0.900382
-0.558127	1.36484	1.62862		-2.61482	-2.39885	0.825898		-0.473535	-0.292865
-0.97571	0.848284	1.56387		0.649706	-0.737394	1.92954		-1.56106	-0.487734
-0.5862	0.215423	-0.414904		-1.11141	-0.0999791	1.86766		-2.07472	-3.0987
0.666761	-2.74435	1.72356		2.41936	-0.684867	-0.63946		-2.50817	2.60032
0.274155	0.278836	-0.685582		-2.51207	0.89718	-2.05151		-2.95845	-0.514145
0.390005	2.07261	-1.46344		-0.487351	1.29981	1.77902		0.030944	-2.45376
0.300035	-0.718648	2.37328		-1.55779	-2.15758	-2.75319		-1.54341	1.13479
1.61898	0.450166	0.62226		-0.143888	2.46621	0.615085		0.650175	0.731901
-0.887969	-0.722053	-2.00177		-0.824035	-2.15874	0.546651		2.90819	-0.551028
1.92268	1.05167	-2.54427		-0.789884	1.1836	-1.64555		-1.18298	2.30976
-2.19628	2.09014	-2.96613		-2.57209	-2.07057	-0.359157		-2.20889	-1.25764
-1.11071	0.81465	1.53865		-0.986153	-2.37415	-0.308448		-0.74747	0.525095
1.82563	-1.94815	-0.783035		0.578209	-1.32712	-2.54019		1.12328	-1.55662
-0.143295	2.74003	2.83453		2.63805	-2.16192	-1.26324		1.05814	-0.292018
0.316539	0.858793	-2.7455		-0.834953	2.27901	0.904809		-0.342425	0.717765
-1.50077	2.04505	-0.909677		-2.20973	3.06395	-1.90287		-2.95662	-0.971422
0.62677	2.52556	2.41536		2.76754	1.10956	-2.16003		-2.33778	0.408281
-0.28503	-1.10693	-0.539484		2.90976	1.3758	-2.54963		-1.43564	-2.01931
2.32683	-2.85645	-3.07969		2.63384	0.0732672	0.814814		0.906198	-0.169986
2.39588	2.36174	1.26253		-0.0779314	2.97147	0.275761		-2.9487	-2.06901
2.58917	-0.796549	-0.817246		1.28716	2.35126	-2.78708		-3.13107	2.39693
-0.448636	1.80559	-0.605334		2.96429	-2.68879	-2.61984		-1.43278	-1.95338
1.76471	2.79439	2.06842		-1.43289	1.89181	-2.52701		2.54381	0.777987
-1.80654	-2.18748	-0.059799		-0.193438	2.75387	-1.29147		2.44026	-1.77981
0.118655	-1.33286	0.48034		-2.10765	0.984387	-0.0946893		-1.17532	-1.33382
0.580437	0.928408	-2.41262		-1.30397	3.05641	-2.41289		-0.864534	0.226298
-1.42205	0.714241	0.56175		-0.724303	0.142416	2.00711		-2.55571	1.01088
2.49601	1.49187	0.313161		-1.88234	1.02887	-1.94022		-2.41801	2.18853
-1.86501	2.07627	1.81893		-3.03183	0.563894	-1.98172		-2.50572	2.17716
-1.57223	1.59466	-0.105151		2.1593	-2.32653	0.921813		2.20647	0.727291
-2.66266	0.132693	-1.22919		-1.00472	-2.9202	2.50284		2.97429	2.22545
-0.810292	0.0090945	-1.79196		1.54883	0.438447	2.4038		-2.31379	-0.918629
1.93725	1.5559	3.00236		-1.36667	0.821284	-1.30689		0.41701	0.0724542
-1.93276	-0.284249	0.302353		3.09797	-2.83381	2.96746		2.3592	-2.23344
0.444972	0.515601	-1.01602		0.367663	0.268872	-2.08897		-2.18569	-0.634344
-1.70328	2.76491	2.44648		0.814678	-1.33516	-0.0501782		1.79424	2.98949
-1.35372	1.94375	-0.234278		-1.41606	1.29647	-0.233947		-1.94342	0.442063
-1.26563	-1.02837	-1.64388		-2.31688	2.60811	-0.707602		0.83317	0.579268
-0.668825	-1.81866	2.73561		2.02431	1.25185	-2.17688		-3.05541	0.730915
-3.02732	1.89638	2.59367		0.0334333	-2.33285	0.535541		-2.84625	0.20467
-2.74035	2.81875	-0.694488		1.96883	-0.694005	1.5243		-2.20249	0.433593
-1.35537	2.93642	-0.844997		2.83592	-0.687326	0.914287		2.1862	-1.71856
-0.965226	0.195276	-1.04623		3.06533	-0.847995	-0.0396784		1.30684	2.94383
3.11095	2.19238	-0.949449		-0.78645	-0.136463	1.52092		2.66269	-2.94852
-0.576838	-1.4262	1.77366		2.95427	-2.8517	-1.31388		2.33769	-0.424592
-2.73675	-2.67987	3.09444		-2.31839	1.22464	1.52308		-0.66181	0.688983
-2.84757	2.5493	2.1003		-1.03067	-0.183423	2.05005		-3.10103	0.481025
2.00745	2.12967	-0.633509		-0.348309	3.05673	0.369833		-2.56761	-2.62618
-0.434889	1.70311	-1.96554		1.57051	-3.1359	2.9087		2.46041	-2.02786
-0.00965247	1.3783	-1.399		-2.93986	-1.67405	-1.03224		2.78384	0.678318
-0.643696	-2.58485	2.12024		-1.30444	2.47949	-1.82904		-2.40973	1.12504
-1.82798	1.90689	-0.406081		1.91732	2.60941	0.391006		-1.39227	1.60901
0.5669	1.86664	0.250019		-1.08623	0.60191	-0.983129		2.51395	-0.756047
-1.89678	0.429039	2.20248		-0.687233	-1.75062	-2.08517		1.10235	2.55725
-3.06329	2.97942	2.60091		-2.07966	-2.38834	-2.14007		2.36166	2.40525
2.64195	0.371476	2.03513		-2.68734	3.02067	-2.70635		-0.571275	-0.609297
0.363066	-0.243368	1.29495		1.46601	-2.08462	1.80467		0.963558	0.881021
0.769404	-2.23177	-0.442224		-2.62923	2.0308	-2.47692		-0.227731	2.43201
0.907465	-1.7196	0.162317		-2.50814	-1.99671	0.496269		-0.436706	0.612758
-0.409396	-2.11179	-1.47776		-2.51637	-1.28165	2.13503		-0.153496	2.50818
-0.589281	0.0443572	-0.548873		-1.04908	-2.51617	-0.066186		-1.59543	-0.895164
-1.67389	0.579728	-2.50427		-0.959138	-2.94183	2.28656		-1.72888	-1.70765
2.52636	-0.0127843	-0.032272		0.186738	-0.0835365	-1.56205		-1.38925	1.30977
-2.88706	2.57947	2.1735		-1.20871	2.128	2.94248		-1.01033	2.56247
0.757108	2.61553	-1.49551		2.40881	2.62219	-1.89729		-2.59731	-2.13344
-2.61182	-3.10385	-1.61794		-1.60027	1.55383	-2.45563		-2.11504	1.11766
0.916013	-2.13788	2.81706		-0.904795	-0.0948414	-0.34965		-2.82733	-0.0899809
0.623233	2.53091	-1.07911		-2.05417	-2.71842	2.34174		-2.19432	-0.271625
1.26049	0.15794	2.17453		0.219451	2.36914	0.651		-1.10457	1.6331
-2.52572	1.32431	1.23651		0.258974	1.11741	-1.74347		1.671	0.0699087
-0.416448	1.47334	1.11744		2.91108	3.07903	-2.33566		2.37795	-1.216
-0.657717	0.377121	2.04797		-2.40958	0.125184	-1.54634		-0.790664	-2.15738
1.49866	-1.39041	2.47858		1.15963	0.398547	0.606548		2.85756	-0.395506
0.534732	-0.922451	2.6851		-0.485271	-1.89247	-2.21915		-1.0675	-1.39213
1.0466	0.933827	2.55951		-2.01679	0.734003	-0.482877		0.692282	-0.66953
-2.41632	2.17608	-1.52037		0.00785688	-0.873666	2.84082		-0.410108	1.06768
-1.80309	0.433258	-0.642092		-0.328933	-3.1037	0.441329		1.91617	1.42965
-2.19624	2.05482	-2.76436		1.697	-1.02394	-1.26364		-1.81705	-3.11785
-2.27569	2.14174	-2.20934		1.08057	-2.43608	0.874106		-2.7877	-2.17205
1.7405	-1.72378	-1.28217		-2.99263	1.65771	-0.521573		2.66345	-0.440482
2.3425	1.92543	-2.42944		0.822016	-0.0972296	-0.829446		-2.60466	0.04448
3.11478	2.78197	-2.90127		-0.383701	1.26664	-0.0066891		2.68827	-3.03376
1.57834	1.76554	-0.863303		0.758238	0.738336	-2.73806		-2.66321	-0.0796736
2.27715	0.869979	-1.47259		2.85397	-2.18318	1.18414		0.483522	2.37869
1.45575	-0.765835	-0.937432		2.46386	1.20805	1.60362		2.11588	0.139421
1.45364	0.641987	-0.401279		1.11311	0.784892	1.70861		2.45634	1.41939
1.67223	-0.391868	1.31034		-2.16556	-2.58638	-1.2795		-0.999274	-1.63528
-0.675655	2.32351	-0.345212		-0.275554	0.820181	-2.19143		2.09994	-1.7937
-1.14488	-2.22052	-0.437676		1.21494	2.25529	-2.20935		0.519128	-1.51634
2.6869	-0.804279	2.49362		-0.370209	0.169914	-2.29745		-0.73904	1.15438
-0.335483	-0.0271507	-2.49225		0.0727174	-2.76461	1.39763		2.78566	-0.440762
-2.16496	-0.546646	1.95858		1.60862	1.30322	1.73653		0.372841	-0.189874
-0.549979	1.28363	3.0089		2.66285	-2.0062	0.801767		-0.475939	-0.588831
-0.697586	0.606335	2.83612		-1.5461	2.54415	-0.341123		-1.97605	2.11527
-0.168658	1.5313	-2.67134		-2.26751	-3.12849	-2.87051		-0.886286	-0.36098
-0.186013	0.946296	-2.20638		-0.71506	0.474154	-1.12361		2.30767	0.442196
-0.424042	0.202555	-0.50445		1.59407	-1.98171	-0.601122		-0.374191	0.343205
-2.13258	-2.56809	1.20483		-1.75277	-1.44952	-0.195743		0.842357	-1.07249
2.62527	-1.84412	-2.81644		-0.242572	2.15749	1.15248		1.6017	-2.77003
3.03395	1.95129	-1.38022		-0.769039	-1.09089	1.32297		-0.480058	-1.67473
1.20713	-0.835005	-1.28216		-0.384935	0.974036	-2.08392		0.529988	1.20143
1.67429	-2.62154	-2.25104		-1.39956	1.02546	1.64392		0.389564	-1.17363
-2.48802	-0.523619	-2.09059		-2.04969	1.14146	2.91036		-0.870116	-2.23333
-0.490601	-2.20126	1.80577		-0.474583	-1.70356	-0.549929		3.11096	0.444862
0.0350863	1.2378	0.701965		-1.66993	-2.51996	-0.951333		2.45661	1.20943
-3.06528	0.825773	2.36997		-2.61299	2.02927	-0.41089		-2.87687	-1.44093
2.58518	-0.315639	2.81298		1.82701	2.09772	-1.86591		-0.573489	-1.24988
1.79666	-0.872028	-1.44012		0.274061	1.22932	2.41078		-1.96736	0.0156989
-3.06047	-0.446004	-1.75076		-0.974104	0.317792	1.72858		-2.62205	0.641597
-1.55421	0.471248	-2.50761		1.38793	1.95865	2.87976		3.12987	-2.48531
-2.73819	-0.81807	2.40776		-1.30019	2.55056	-1.92322		-2.33561	2.27002
0.320679	0.498237	-2.81684		3.10007	-3.0305	-2.45806		0.477891	-1.14085
-0.432517	-1.8509	-2.24888		0.157913	-0.990002	-1.50169		-0.0475222	0.31727
2.71502	1.78633	-3.00077		1.43252	-2.01533	-0.180111		0.170359	-0.421818
-2.93971	1.71617	2.89529		0.909313	-1.88517	-1.08921		0.0526178	0.0271256
1.06266	-0.391043	1.13189		-1.86346	1.66554	-1.97033		-2.78063	1.00878
2.46223	-2.41671	1.24671		-1.80221	1.26859	1.62571		-2.42827	-0.663624
-2.25937	0.895736	2.66628		0.13693	-1.65694	1.77862		-0.572981	1.29383
-2.01083	-0.741069	-0.0582379		2.28356	-2.98925	-1.10135		-1.80529	-1.90896
2.07836	0.261311	2.29717		0.92954	-0.0223278	2.4104		2.63972	-2.43537
-2.3086	1.85337	0.652143		-0.685607	2.60377	-1.77343		0.490811	-1.25416
-3.01146	0.117586	0.743719		2.73157	2.17566	2.96699		2.51491	3.12144
1.16388	1.44069	-2.78139		1.86132	2.9962	-2.0669		2.24411	1.21582
2.70772	1.80749	3.05725		2.00068	2.78198	-0.0641463		0.043815	2.98233
2.67857	1.50132	1.42934		-1.1796	-2.39318	-2.5182		1.07012	1.87507
2.70051	-0.435029	-3.14126		-0.721656	1.03712	2.52666		-1.92323	2.86515
-1.93361	1.72719	-1.58827		-2.9555	-3.07093	-1.81195		0.721531	-1.91981
-1.49285	-3.08793	1.86788		-1.87674	-0.805098	-1.58021		-1.29498	0.637106
3.12446	0.987476	1.82887		-2.64694	1.13261	-2.82232		-2.58822	2.65057
-2.70476	1.66407	2.27494		2.49128	-2.49401	1.36869		2.54546	0.763893
0.803776	0.663476	-3.05142		-1.15115	-2.72786	0.11058		-1.42952	1.18916
1.51713	1.3753	-1.93918		-1.49909	2.10394	2.65518		-2.09397	-2.44959
-2.33171	-0.115201	0.126496		-0.755182	1.27517	0.877409		0.28313	0.373607
-0.843069	-1.95719	1.66446		2.62307	2.77701	0.69655		-1.37578	1.63551
-1.55144	1.05763	-2.5246		-1.22911	0.956651	1.03942		2.08421	-1.66801
1.84235	1.07636	-1.97339		-0.237956	1.77004	2.23266		-0.907488	-0.470073
-1.89852	0.709264	-1.1228		-1.65828	-1.12933	-0.414854		0.430915	-1.73892
1.08982	0.919241	-0.441012		-2.53381	2.83269	-0.0228773		2.90993	-0.328992
-0.896725	1.31547	1.71468		1.40022	1.0236	-0.648202		-2.19741	0.793823
-1.28351	-0.869368	-2.50188		0.860315	2.16403	1.06237		1.88975	2.07574
1.62827	-0.701339	-0.354564		-1.88344	-1.05567	0.826797		-2.4638	3.07839
-1.25156	-0.221535	2.27977		-1.90444	-1.39024	-1.35594		2.49272	-2.43935
0.820697	-1.69126	2.06362		-2.262	2.06802	3.10642		0.0740757	0.763028
-3.02949	1.86977	-1.80711		-0.63973	2.03884	-1.04966		-2.24942	-0.17455
2.92281	1.85566	1.29663		0.723139	-0.300744	0.229052		1.59475	1.29314
-0.472444	-0.22554	1.97287		0.928226	0.859971	-2.02443		-2.33144	2.57765
2.22766	3.05862	1.73395		-1.72307	1.32162	0.77211		-2.75585	-1.60478
-2.00639	0.406006	1.50276		1.71628	0.984832	2.66842		-3.1077	3.09144
-1.59965	-0.097459	3.07947		2.40278	0.229791	0.845102		-2.14882	2.52319
2.85193	-3.05941	-1.13924		-1.90439	-1.76672	3.04863		0.199159	-1.88321
-0.713072	2.31854	1.23511		-1.63911	-1.21436	-3.05968		1.47159	0.240079
-2.31224	-1.73382	2.11851		2.9817	-0.393945	2.41424		-1.27527	0.248607
1.80339	2.29921	-1.62353		0.694118	-1.67496	-1.59432		-2.91951	-0.680069
-2.41965	-1.63304	1.42243		-0.722776	-2.24436	0.303988		-1.9576	0.369822
-0.981201	1.37178	-1.85926		-0.403373	2.09526	0.297258		-1.46555	1.67475
-2.28174	-2.36357	2.79758		0.255994	-2.76234	3.1203		-1.34441	0.200392
1.21906	1.20585	-0.819882		-2.03022	-2.17685	0.129213		-0.39339	1.32166
-2.36194	1.63884	-2.02909		1.66926	1.37328	-0.881862		2.23292	-0.473768
-0.133162	-0.0821355	-1.70007		-2.16862	-0.770152	-1.47346		2.2548	-0.186717
0.335814	1.18245	-0.575682		0.385978	3.12909	-2.69211		1.84106	-1.35531
-2.17725	1.61338	-2.76205		2.27756	3.06953	1.20076		2.06715	-2.93851
-2.15378	1.44004	2.65681		0.0609562	-1.00527	-0.899176		1.17891	-1.22905
-2.98957	-3.03573	1.31225		-2.94051	2.37103	2.00571		1.22919	0.109348
1.75177	-1.77368	-1.52971		-1.57008	-0.989855	-0.462335		-2.27139	-0.722115
1.77496	-1.63677	-3.08364		-2.71436	-1.86801	-0.160362		0.854663	0.23617
-2.94823	0.893412	-0.873651		0.839606	2.54374	-1.49381		-1.91202	2.75415
-2.6588	-1.63966	-2.39027		-3.07484	2.22073	-1.36874		-0.462631	-0.632426
-1.33941	2.405	2.67769		-1.15769	2.82988	-2.36181		0.610553	0.759203
0.324308	-2.6494	2.06596		-0.65167	-2.71626	1.11175		-3.01996	-1.0982
-1.32981	2.56262	3.12169		3.08488	-1.12396	-1.43638		-1.25821	-2.19313
-0.30658	2.91586	-0.478989		0.810936	0.924041	1.73083		0.715544	2.31478
-0.842163	1.38412	0.236876		-0.54282	1.02443			-0.368692	1.17898
-1.17068	2.30487	-0.0120906		0.0694207	-0.501569			0.694864	-2.44306
-1.81813	0.509613	-1.90822		-2.18497	-0.560728			-2.90218	-1.61463
-1.40017	1.43959	-1.81773		-1.65445	-2.12258			-1.64142	2.92496
-2.41328	1.35838	-2.83013		1.95367	0.0722042			-2.09253	1.16164
2.2499	-1.20454	-1.46228		0.157858	0.52411			-0.184733	-1.85979
-1.56531	0.844395	2.6019		-0.572189	-0.679264			-2.5499	-1.18932
-3.04322	2.91534	-0.634012		-1.09842	1.74822			-1.27781	2.18921
2.95689	1.86774	0.39445		-2.94437	-2.76631			2.48818	0.432254
-0.512161	-3.08651	-1.48937		2.24796	-3.0281			-2.8705	-2.23101
-0.312375	2.2657	2.63311		0.122561	2.87215			3.09692	0.935882
2.22026	1.51392	-2.39606		2.63438	-0.316333			-0.620214	-2.31622
-1.70074	-2.70573	-2.99856		0.608018	0.0769473			-1.56128	-1.17685
0.811624	-2.42127	-3.13062		2.37572	2.43389			-1.84825	1.82781
1.97183	0.780257	2.47676		2.87116	-2.94597			-1.62929	0.140255
1.24193	2.15583	1.43499		-0.678248	-0.322387			-2.55994	-1.33401
-0.525179	2.45607	0.304672		-2.61771	0.403534			2.96954	0.231878
-2.08996	-0.259527	0.782419		-2.41072	-2.12866			-1.68468	3.06821
2.04709	-2.5506	2.42757		2.20112	-1.00265			2.19382	-1.61991
-2.76216	2.01421	0.743278		1.79353	-1.73263			-0.513991	0.432984
0.996558	1.34789	-0.336786		-1.14773	2.60951			-2.44077	0.652283
-1.45487	1.73337	1.58946		2.56112	3.0171			1.52218	0.424889
-0.810469	2.75367	0.361332		-2.8632	0.796384			-2.2876	1.65385
-2.79783	-1.69724	3.11735		-1.02853	1.68576			2.67773	2.2054
0.464992	-2.24946	-1.64549		-0.792014	1.8816			1.45792	-0.80414
-2.55873	1.85229	0.202849		0.403618	1.7983			-2.24911	1.9245
-2.95924	0.509651	-0.971505		-0.857223	-1.69442			-0.997347	-0.527319
0.0437341	0.4518	-2.77489		0.229136	0.548565			2.2602	0.821445
0.466108	0.152184	2.38935			3.00933			-2.79229	0.452055
-2.01185	-3.03745	-2.05621			1.77473			-2.71237	-1.49526
-2.53379	0.150145	-2.66638			-1.83368			-1.2477	-0.93177
1.93532	1.0135	-2.95809						0.639702	2.3785
0.512524	1.04743	1.54729						1.99606	0.540758
-2.69347	0.927847	-0.420994						2.86936	-3.09723
-2.39125	1.95407	2.34621						0.000312571	0.760239
-2.47971	0.985444	0.683477						-0.941423	2.01107
2.069	-2.91452	-1.01244						1.26792	-0.273617
1.99498	0.867495	-1.40965						-0.0734964	0.427539
2.28816	-0.372852	-2.72202						1.11212	-2.05687
1.14824	1.87782	-1.97613						1.66163	2.85033
0.907728	-0.320311	-0.0236999						0.301494	-1.06932
0.5918	1.77474	-3.00719						-0.843654	-0.680447
2.79663	2.92986	0.131858						-2.88496	1.81196
-2.75657	2.32808	1.85129						0.0649413	-1.92121
-0.675518	-2.99832	-1.12421						-2.23052	-0.920132
1.27591	-1.63991	-2.1068						1.95569	0.140041
-0.785685	0.236611	0.458632						-1.62675	-0.833769
-0.825742	-1.00003	-2.97807						-1.61801	-0.640453
-0.375119	2.63192	2.78013						2.68467	0.487499
1.98557	-1.43928	3.05412						-2.01214	-0.392545
0.360612	1.16744	-2.74647						2.63624	0.584824
-2.71504	2.23211	3.02466						-0.103697	0.804555
0.420078	0.338409	-0.696118						-1.62989	-1.62725
-0.692928	1.06399	-1.53916						-0.891197	-0.309889
3.00731	-0.403907	-1.54675						1.26832	0.948416
0.577971	1.96262	2.74433						2.18246	-0.384342
1.88043	2.38828	-1.30923						-2.84342	0.297271
2.99901	1.50094	-0.836948						-1.46114	1.19809
2.02892	-1.78377	-1.20363						1.24252	0.0197327
0.588025	1.10722	-2.27231						-0.852466	-0.274423
-1.0636	2.60286	-2.49571						0.670044	-1.8532
3.04651	0.703772	-2.42417						2.64137	2.94372
-2.42834	0.925437	-2.91172						1.18365	-0.139731
2.16916	-2.18639	0.660267						2.9931	-2.64372
-0.782964	0.559374	-0.76734						-1.08245	-1.68675
2.09911	-0.935015	-2.58461						-0.756212	0.586113
2.53953	-0.443205	2.18848						-1.11191	-1.94877
-1.53473	1.10412	2.82069						-2.90893	-1.06067
1.68172	-2.44796	1.35785						-1.01895	-2.05469
1.31042	-1.02063	-1.05724						2.70732	1.11096
1.70536	1.85968	-2.53105						-1.3939	-3.08954
0.110416	0.505452	-3.11758						0.775331	-1.08641
2.2375	1.63616	0.925513						-1.74676	0.777276
-1.06796	-3.11895	-0.620644						2.57886	-0.785885
0.104534	1.13859	-1.62808						3.01624	-0.926275
1.34248	0.00843279	2.93905						-2.57685	-2.49971
-1.5027	0.705408	-1.82531						-0.243771	1.49995
-0.785048	-2.53241	-1.69839						0.179577	-1.4943
0.247869	2.23875	-2.84508						1.85585	-0.173247
0.671545	1.95878	-2.16147						3.0397	-1.7863
-1.61442	2.23898	1.22677						3.06337	-1.83764
-0.406009	1.48644	0.191421						-1.16103	-0.462901
-2.04678	0.876269	-1.78039						-0.15689	0.822998
1.58202	0.163132	-2.65351						0.21631	-2.69923
-2.151	-1.23578	0.464867						-0.000912607	-0.434071
1.99747	0.0203853	2.97014						-3.04502	0.516716
0.440687	2.27712	0.599588						-1.02777	-0.151634
1.6496	-2.50378	-0.523246						-2.73754	0.720558
2.14379	0.960831	2.94281						2.79222	-0.539231
-2.94019	-0.112323	-1.09846						-2.18294	0.193394
2.04414	-0.632341	1.45522						0.0488534	-0.211953
-1.35885	-2.8203	0.88284						2.17537	1.27845
-0.811503	0.979827	1.37535						2.20686	-0.446775
2.08677	2.5583	2.0851						-1.29254	0.271536
-1.94566	-0.0707765	-2.74279						0.376608	-0.912246
-0.555895	-0.0707334	2.6703						-1.86155	0.503433
2.47241	1.21864	-2.16672						2.30705	0.660063
-3.03323	-3.05503	-0.613807						2.78739	1.66198
1.22758	0.702052	2.69399						1.75217	-1.66245
-2.64986	2.18604	-1.64759						-2.86318	-1.16001
0.499763	-0.171333	-0.829006						2.46009	-1.49583
0.366324	1.88627	-2.74116						-1.58884	-0.767875
1.83397	3.0268	-2.97026						-2.76276	-2.42584
-2.01253	2.46514	-0.650167						-0.925526	-0.454352
-0.0137326	2.95476	-2.30485						0.598282	-1.14131
0.957307	1.53775	-1.86304						-0.151195	-0.13354
2.33097	-2.32759	2.79198						-1.1513	-2.67515
1.87843	0.698968	-2.09174						3.00036	0.803584
-1.89111	2.53068	-0.482458						-2.07836	-1.29075
0.49963	-0.183664	-3.03147						-2.29459	-0.560655
-1.39238	-0.846146	0.0527737						-0.332253	2.47298
-0.881091	1.11861	0.790941						1.5882	-1.83983
-0.600235	1.43887	3.02317						-2.91989	-0.800374
1.13241	-2.24379	2.03519						0.600652	2.87105
-2.58549	0.245631	2.48092						2.02834	0.869618
1.4599	0.487532	-0.792596						-0.906784	0.65829
-2.6235	1.93003	-0.177098						-0.172577	-0.354094
-1.51714	3.07053	2.2843						0.675951	-0.877189
0.563959	0.605035	2.77302						1.53877	2.21497
-0.670144	1.25012	2.26967						-1.39232	-1.10721
-2.67126	0.0974951	1.657						-1.46146	2.07658
-1.99859	1.6757	-1.52847						0.032205	-1.04712
-0.168038	2.54502	-2.63951						-2.21551	-1.40999
1.80867	2.02908	-2.94058						0.131346	-2.91974
-2.7931	1.93061	0.624932						-1.42375	-1.17206
0.534287	1.75855	1.3309						-2.8479	0.0587257
0.0113134	2.4933	-0.848885						-1.44768	-0.911003
-1.34435	0.19252	-3.09497						-0.383933	3.00163
3.03333	1.44865	-2.67556						0.934631	-2.64894
1.50292	0.371513	-1.15838						-2.74452	-1.91091
1.88125	1.3695	3.11385						0.818579	1.29991
-1.66902	-1.4333	2.61349						2.27449	0.129057
-0.80362	2.89109	1.93851						-2.38908	0.196106
2.49484	0.675754	1.23306						1.12684	-0.606771
-2.5194	-1.46176	0.0492211						1.37857	-2.25351
-2.29772	-2.81283	-1.47568						2.79857	-0.470132
0.40815	-1.33026	-0.457995						-0.237993	-0.733897
1.20931	2.52119	-0.0223975						0.758981	1.07091
-0.751411	1.01986	-2.07025						-2.23198	-1.98785
-3.01548	0.32178	-1.54867						-2.31553	-0.3635
-1.69349	0.588794	0.798093						1.66185	2.63404
-0.0710323	1.01292	0.743633						0.193699	-1.50349
1.94092	2.99138	1.16693						-0.013547	0.606607
2.11773	1.93735	-1.45191						-1.9599	-3.09318
-1.11982	2.57743	0.632722						-2.02451	-0.639774
0.123883	0.458959	0.878178						0.268697	2.89797
-0.147074	1.5047	2.34038						-2.7917	-0.235562
-1.87236	1.73804	-1.15922						-1.71184	-0.345635
1.43784	2.03717	2.1628						-2.82404	-0.931152
-0.461087	2.33102	-0.359878						-0.671464	-2.34386
-0.557385	-3.13227	0.0703606						-2.07645	-0.98902
-0.700817	-1.01968	2.54527						-2.20552	-0.244567
1.75636	0.977215	-2.90629						-2.49346	-1.27011
2.64668	0.150964	-2.19565						1.44205	-1.72137
0.397925	1.63809	0.708103						-1.10588	-1.93822
2.21846	1.44681	-0.0788832						2.57468	-0.277055
-0.370685	1.89276	-1.80265						0.804804	-1.43186
-2.54683	0.700141	1.07871						-2.88415	-0.0555571
2.85865	2.94652	-1.69849						3.05486	1.09398
-2.55576	-0.590573	2.00981						-3.1126	-2.35836
2.46721	2.85026	-1.12161						2.55035	-0.653502
0.29344	1.88572	0.0343778						-1.98752	0.143276
-1.74183	-1.91784	-1.79103						-1.87019	-0.0085344
-2.18006	-0.87208	2.8995						0.0500475	-2.99094
2.71259	-1.0366	0.528685						-0.382351	-1.31664
-2.70199	2.50218	-1.15817						2.02115	0.895417
-1.5323	0.163487	0.692028						0.914572	-1.22773
-2.86097	-2.84912	1.05004						1.90992	-0.378887
2.97805	2.1108	-3.1101						0.417153	0.854335
-1.62942	2.55348	1.10386						1.97026	1.3819
1.89452	2.10327	0.109922						-3.0592	-2.66209
0.462706	-1.66551	2.76897						0.76921	-2.07436
1.89486	-2.65573	-0.637858						1.81568	-2.56567
-2.01727	-2.23509	-1.57966						0.594454	1.49578
-1.56145	0.300679	1.03957						2.06939	0.721322
0.435474	2.78646	-1.64947						2.10432	-0.24566
0.956654	-0.655529	-0.205933						-2.93975	-0.344859
-1.41169	1.12849	1.36034						-1.82533	0.481838
2.44038	2.80468	3.00033						3.04894	-0.286387
1.12676	1.95	-2.4247						-0.477796	0.47751
-1.18962	1.2931	-1.27592						-1.92626	-2.01464
-2.97356	-2.00168	0.377281						0.858781	-0.704633
0.719489	2.31905	1.90316						-1.21912	1.372
-1.25034	1.51244	-2.33374						0.585924	-0.0276134
1.43292	0.0229023	-1.52685						-1.30297	1.72489
-2.65693	1.2879							-0.322242	-2.54773
-3.04006	0.0477497							-1.90019	-0.190787
-2.80909	0.621314							0.98113	0.882155
-0.716131	2.00038							-2.80489	-0.958526
-0.296624	0.0978912							-1.76187	0.567436
2.19715	-1.62596							-2.28352	-0.587209
-2.32849	-2.92996							2.42081	1.28581
-2.56784	0.314139							-1.5193	0.207487
0.182083	-0.627225							-2.87772	1.09649
-0.389047	-0.11962							-0.438435	1.4284
-2.67019	0.120902							0.190264	-2.81016
-2.1532	-0.539545							-2.23794	-0.321854
1.32698	-1.42246							-1.93381	-0.447136
-1.92708	2.05227							-0.572164	-1.73835
1.59	1.68861							-1.05078	-0.96471
1.0124	0.991617							1.22233	-0.0467181
-2.30095	0.191639							-2.17116	1.05214
0.729608	0.617651							2.93941	-1.53954
-1.69908	0.766145							-2.19543	1.74385
-1.0473	1.68938							2.35881	1.71885
-0.340492	-0.343173							2.06816	-0.226821
3.03216	1.44194							-1.99764	-3.09906
3.13842	1.91585							-2.48719	-2.80938
0.151731	-0.369503							1.41086	0.934569
-1.34993	0.0718045							2.83502	2.89538
-0.746792	-0.959836							1.46464	-1.65658
-0.0579563	-0.948065							-1.58993	-0.687869
-3.08985	1.37395							-0.742238	0.269047
-0.499671	0.588026							0.63618	0.780585
-1.28988	-2.9276							-2.76119	1.24319
1.74634	0.569256							2.22175	-0.00671855
-1.8669	0.816192							0.317517	2.12624
0.729657	1.74286							-2.72262	-0.381647
1.40525	-0.436158							0.706082	-2.40245
-3.03854	0.10237							1.05717	-0.932622
1.96704	0.591059							-0.212979	2.43607
1.82794	2.74276							-2.38781	-0.900302
-0.470145	1.02622							-2.25651	-1.28877
0.38816	-0.474227							-0.549074	-3.13545
1.66517	-0.560078							-1.88446	-0.65145
2.10592	0.442267							-0.127639	0.347532
2.82522	1.79405							-0.278428	-1.00837
-1.71113	0.91516							-0.936155	0.572994
1.08852	-1.15226							-2.64136	-2.41913
2.40043	2.89855							1.81686	-1.48541
2.65952	1.90595							-0.316814	-0.679767
-0.188902	1.47943							2.97688	-0.518301
0.317914	0.106028							2.7186	-0.631928
-1.16997	0.440436							-1.1545	0.152201
-2.74777	0.701196							-1.7231	1.02855
2.88767	-2.61886							1.58485	1.75983
-2.09981	-2.1115							-1.6061	-1.40054
-2.36989	2.56512							1.57239	0.928061
0.03265	1.4156							-2.28998	-1.25012
-1.64935	1.29522							1.85109	-0.311533
-2.68509	-2.3775							1.91873	1.93399
0.960083	-0.0672561							3.08766	-1.34675
2.07049	-2.4599							0.940615	2.07004
2.24103	0.0131409							-1.85276	1.11548
-1.0744	1.77872							-2.35364	-0.195233
0.456991	1.8753							-3.03147	-0.0406091
2.67017	0.0102924							-2.25505	1.26459
0.450155	0.541706							-2.05346	1.81318
2.92608	-1.00362							-2.76264	-2.06381
-1.25416	-1.9258							-3.02396	-0.959587
0.569294	-1.52016							1.82711	-1.90281
1.17622	-1.50686							2.38241	-1.00237
0.0521313	-2.91856							-0.603483	-1.55916
-0.805622	1.20224							1.2828	-0.765229
-0.0367283	1.14384							3.05847	0.857447
2.39794	1.79173							1.3247	2.80456
2.30854	1.83986							0.122459	1.48064
-1.60005	0.611625							-2.95006	0.212218
-2.02724	2.13617							1.86784	1.27448
-1.96053	2.69445							-3.13216	-0.898058
0.943148	3.05619							-1.9579	-0.119388
0.0379941	0.555284							-1.72246	0.6547
-0.563287	0.702488								0.794563
0.73436	0.480231								0.0960798
-0.243119	0.976724								-0.200205
1.6988	1.05679								1.71354
2.19457	1.55736								-0.440744
2.63272	1.67273								0.501612
-2.90847	2.24392								-1.48027
-2.46063	-0.282021								0.185103
-1.81892	-0.596904								0.946148
2.36661	-1.7277								1.97028
2.72315	-1.26839								-2.93971
1.4891	-0.014896								-1.49921
-1.01884	1.94629								-2.74589
-0.531063	1.2957								1.18443
0.0163404	-0.970929								-1.99958
-2.24179	-2.00602								0.898638
-0.250532	-2.37507								-2.21227
-2.07654	0.458681								0.331679
0.978506	-0.0519255								-2.02752
-0.246802	-1.34907								0.612984
-2.02342	2.60809								-1.61615
0.793115	1.24582								-2.83635
1.1093	1.51144								-1.78525
-2.38283	1.25802								-0.0527318
1.8507	2.13575								0.271474
-1.41124	1.93717								1.25737
-1.86066	0.67433								2.376
-1.83653	0.450042								-0.443952
-1.07329	0.749215								1.54158
-2.28063	3.01389								-1.87001
0.412028	-2.71376								-1.24414
1.16371	2.58446								0.477172
-0.332768	1.79033								0.147818
-2.87415	1.18193								-0.229519
-1.12488	-0.587272								-1.58545
1.67713	-0.0761645								0.710506
-2.23407	-1.04565								0.684198
0.319855	1.232								1.41144
-0.143026	1.65335								-1.87977
-0.271797	1.90196								-2.90112
2.7646	2.39422								-1.98859
3.05023	2.00844								-1.07589
2.96666	-2.55254								0.412738
-1.22846	1.48483								2.93004
1.64131	0.69734								0.466275
-0.650066	0.799119								1.88553
3.08133	-3.01184								-1.17167
-1.99617	-2.8131								-0.0804091
-2.47368	-1.42494								-1.46629
-0.0862714	-0.84429								-2.25638
2.98842	2.43836								0.140982
-2.74806	-0.000941228								-2.72875
-0.0420212	2.65125								-0.695347
-0.391125	0.623141								-2.71529
0.604992	0.967096								-2.6793
-0.422171	1.2856								-0.751128
-0.915853	1.34126								-2.41893
-2.54914	0.995279								-1.38144
-0.847326	-0.103404								1.26746
-1.29615	2.32651								-0.255906
-0.986322	0.824332								1.71145
-1.64189	1.27962								2.75455
-2.57258	-2.54502								-1.36671
-0.635457	-0.615203								2.9602
-2.00744	-1.55094								-2.32524
0.387312	-2.27429								1.14431
-0.0503293	-2.30606								2.13497
-2.17159	0.879945								0.567577
3.07329	1.98208								2.80128
-2.68024	-0.908003								-1.12719
0.244193	1.00928								-1.71882
-2.21747	2.08331								0.330766
-0.968607	0.992305								0.179453
-0.250323	1.37239								1.1653
0.108285	-0.754028								2.65719
2.13808	1.06627								-1.37306
2.23615	-0.242727								0.0863636
2.36541	-0.418431								0.819583
-2.79381	-1.90252								-0.162563
-3.13627	-0.595345								-0.00395252
-2.61772	-0.137404								-1.97497
3.06514	-2.30865								2.88011
1.96244	0.605085								-2.50784
1.28535	-0.125899								-0.321029
-1.74426	2.73508								0.918018
-0.272868	-2.17591								-0.392463
0.691658	-1.41775								0.816342
1.36464	1.58106								-0.357173
1.22757	0.302614								-1.85174
1.76704	0.700888								-0.0913877
0.944199	-0.804696								-0.72566
-0.344746	1.79003								-2.89131
0.095606	2.53684								-0.915781
-1.95034	-2.76717								3.00121
-1.79053	-0.847763								2.50122
-2.16785	-2.99445								0.319987
-0.843395	1.21111								0.297718
1.64429	0.58894								-0.276287
0.301703	-1.81484								1.11006
0.173805	-2.5308								-2.73293
-0.203799	1.47815								0.798084
-2.38289	0.180336								-0.946742
0.114608	1.32897								-0.232476
2.99812	1.3355								1.41016
1.45087	1.70992								0.505527
2.2031	-2.4162								0.243941
-3.05111	0.73762								-2.39804
-2.63602	0.772006								-1.36642
-2.95116	0.896639								-0.361455
1.83082	2.13812								-1.7162
1.36121	1.10222								-0.364964
0.142332	-2.72351								1.32396
2.00714	0.64208								-0.704728
-0.540708	1.37243								1.38289
-1.4058	0.0611313								-0.648251
-2.42606	1.91862								1.36197
1.78188	-2.26911								0.603429
-2.60674	-1.77569								1.57386
1.40506	0.758573								3.03631
-2.64905	1.66775								-1.20893
-2.33597	1.4887								1.43861
0.844097	-1.60822								2.32616
-2.46701	1.1905								-2.29273
2.84181	1.05228								-0.894356
2.77192	0.730604								-2.40321
-2.2313	1.66601								-0.526449
-2.74048	0.625592								1.32986
2.25442	2.779								2.70298
-1.83181	0.107238								-2.44034
-2.53672	2.16489								0.987445
2.27234	-0.628483								0.255905
-0.344073	1.27012								-0.516747
-1.07189	1.66091								-1.57198
0.323321	1.28205								-0.429047
1.37029	-1.48268								-0.00686948
-0.999031	-0.936961								-1.17658
1.7115	-1.7821								-0.351363
1.24341	1.04405								-3.03856
-1.9447	0.992418								-0.880735
2.43956	2.81755								1.51883
-0.034194	1.70017								-0.453869
0.922622	1.24867								-2.12441
3.00833	0.86529								-1.05614
1.88692	0.528738								-0.329604
2.83107	0.865152								-2.491
0.589262	0.168948								-2.33941
-1.96001	-1.35434								-0.920211
-2.42176	1.69318								0.0593843
1.84171	0.0903133								-0.264231
0.864704	2.7863								0.125749
1.28368	2.34546								0.667691
1.25111	1.86548								1.50335
-1.62085	0.434304								-1.22237
-2.68215	1.01476								-0.774934
-0.935588	2.19061								2.62131
1.926	1.61913								-0.43508
0.502882	1.04779								1.84878
-1.3359	0.856622								0.12658
2.43196	0.120589								0.236199
2.9636	0.560809								-0.484589
0.445176	-0.162706								-2.43613
-1.30066	0.838766								0.884922
-0.816669	1.95987								0.826008
-0.365986	-0.934935								-0.418447
-3.09093	-0.404529								-2.37311
-2.85135	1.45332								-0.999366
2.874	1.98732								-2.99143
-2.62187	2.71936								-1.81419
-2.32468	0.328965								-0.124944
-3.14119	1.57014								-2.16783
-2.12278	-1.24677								1.02066
-0.305579	-1.95749								-2.12531
-1.56421	1.30469								-0.151808
0.84992	2.20014								0.446891
-1.25118	1.51169								-0.541153
-0.245051	0.389906								0.801283
-0.257293	-2.49198								-0.178335
-0.7148	2.53668								-0.985292
2.24262	-2.96689								0.233127
2.14818	0.156637								-1.06032
1.51799	2.08935								-0.511259
-0.0639158	2.64813								-2.33749
-0.399967	-1.29119								-1.39453
2.51044	-0.98952								1.47842
0.941098	-0.738137								-1.20082
-1.85996	1.95321								-2.00231
2.44325	-1.30727								-0.407018
-0.215981	-2.49107								-2.46145
0.275316	2.44266								-0.0279896
-3.0345	1.71652								-2.18979
-1.72796	-1.81929								-0.597784
-2.02209	-1.05668								0.310741
0.805413	-0.190421								-2.0189
0.759868	-1.8903								-0.707957
3.07777	0.492398								-1.64786
-1.66378	-2.39887								-0.0229806
-2.77456	2.62664								0.416155
2.05398	1.74407								0.525418
2.65693	1.70567								-1.11857
-1.58538	1.13612								-1.24274
0.75107	1.25915								0.710088
-0.581731	0.0221069								-0.983391
1.66182	0.334117								-0.732813
-1.08967	0.834915								-0.539361
1.71554	1.96899								1.58224
3.12221	-1.78527								-1.73364
1.95712	2.2829								-0.79805
-2.62192	2.83929								0.682527
-1.28	0.648871								2.1197
-1.31432	1.15842								-2.7267
1.77325	0.694626								1.81362
-2.06892	2.04657								1.3141
-1.56527	2.38974								-1.73398
-1.33527	-0.444968								2.49883
-2.99945	1.02104								1.40451
-2.69624	2.26314								-1.76211
-2.62716	1.04437								-0.698103
1.4717	2.83982								-0.357837
2.64748	0.585985								-1.85606
-1.09767	-2.30113								-0.436191
-1.92289	1.79464								-1.71222
-1.39399	-0.63132								-1.20337
-2.08784	-2.63399								1.1881
-2.30599	0.776864								1.78094
0.685471	1.12398								-2.60075
-0.419421	0.819616								-0.0422089
2.76217	2.11231								0.223176
-1.58402	-2.34095								-1.33181
2.19376	0.817375								-2.66039
-1.44269	2.18592								1.3527
1.06968	1.06724								2.89148
1.29556	1.74684								-2.31173
0.371704	0.705257								-2.37131
2.13837	0.869119								-1.44731
-1.21141	2.82338								0.173534
-0.236925	2.42835								-0.0924574
-1.21846	0.714314								0.597872
-0.417859	2.75835								1.50755
0.0392175	-2.4156								-0.394748
-1.67968	3.12102								-1.76427
2.00673	1.82182								-2.95533
3.06488	0.55576								0.498098
-1.79785	0.139117								-0.92363
2.60831	1.17156								2.11779
3.02371	-1.97382								1.63551
-2.80309	-0.571908								-2.89515
-0.751155	0.846753								-0.736863
-0.178356	2.96983								0.158032
-0.158252	-0.0337892								1.08325
1.93395	1.05935								1.24853
1.21212	1.01542								-0.883161
-2.43748	1.06406								-3.13689
-2.09332	0.918747								-1.09115
-0.519501	1.25271								-2.31343
0.183462	1.48906								2.29079
-2.99445	0.384941								-2.75815
-1.48465	1.06033								1.6694
0.496804	0.459707								1.57648
-3.04559	2.8191								3.0928
0.506682	0.259527								-0.712671
0.104458	0.634011								0.525015
-2.66173	0.261948								1.84878
-0.292726	-1.34048								0.84999
-1.21475	2.10951								-0.574607
-2.79154	2.62394								1.73368
2.24486	0.0785566								-2.28309
-1.09384	2.26023								1.53536
-1.79661	0.84193								-1.51767
-2.30393	0.579894								-0.467714
-1.38166	-1.22457								0.479367
2.22167	2.53507								2.68661
-1.55519	2.39506								2.89503
0.54192	2.89625								-1.86968
1.43865	-0.31022								-0.387317
1.84116	1.17875								-1.32797
-1.49149	2.96505								-0.489245
-2.64062	0.0249575								0.672687
-0.258705	0.79941								-0.86638
-1.8673	1.44671								-0.0564046
2.08358	1.76592								0.917339
-1.19294	0.0616206								-1.39111
-1.4128	-0.764588								-0.958483
2.26448	-1.23827								0.134529
-2.80804	2.05994								-1.89024
2.31045	1.8126								-1.00243
-1.86587	2.39116								0.0942301
2.68147	0.897749								-1.86325
-2.6643	-0.18953								-1.99863
0.996651	1.81388								-1.03941
0.0390391	-1.73428								0.637454
2.5238	0.597767								-0.929245
-2.59212	1.17527								-0.0859618
-1.40354	1.69961								0.975094
3.14109	1.12114								3.07787
1.37184	1.09817								-0.0255958
3.10755	-0.172394								-2.8337
-1.36322	0.514219								1.63573
-0.673655	0.588907								-1.80273
-0.444894	2.25761								-0.726429
-2.41169	0.0702117								0.731198
2.85785	-0.895283								1.31914
-1.77434	-3.10693								-0.714385
2.81723	0.288317								-1.72179
2.03172	-2.47272								1.99157
-0.198955	-1.02723								0.237365
1.49262	-2.44401								2.4902
1.82905	2.01092								-0.25689
0.213809	0.386616								0.937642
-2.95936	0.278648								1.65168
-1.67955	1.58692								-2.54036
-0.130165	0.551918								1.64062
1.49239	0.425954								-1.38111
2.81598	2.22272								-0.691721
-2.08366	1.47577								-0.00646723
0.0525355	0.417313								1.12684
-2.82083	-2.11252								-1.09239
2.07768	-0.944845								0.716818
-2.05988	1.9017								3.06975
2.24091	2.31908								0.360917
-1.14179	1.74198								1.12576
2.86362	2.32189								0.134968
3.13084	1.48723								-1.2666
-1.02676	-1.42083								-1.41987
2.86356	-0.959608								0.973243
-1.12728	-2.68974								-0.163939
-1.53759	-0.146381								0.850536
2.0483	1.49463								0.0495841
-1.9513	-2.31962								2.82036
-1.43982	-0.241211								0.736477
0.974868	2.01808								-2.83035
-0.480149	2.0783								-0.0452761
-0.7845	-2.89403								1.33212
3.04422	-0.0211387								-1.81371
0.520843	-1.50981								0.126345
-2.55436	1.43182								-2.60328
-2.14269	1.81355								-0.723744
0.0222618	0.962316								-2.44645
-2.92865	1.39363								-0.431516
1.97727	2.91767								1.21208
-0.401524	2.0612								-0.925087
0.26128	2.4574								0.90035
-0.595953	-0.912304								0.582796
-1.65292	-2.4742								1.27574
-1.97477	-0.471036								1.93786
-2.0658	0.288033								0.286368
2.83703	1.47294								-0.976111
-1.85606	-0.223032								0.0469194
-2.67678	-1.43494								0.815909
3.09003	-1.52853								-1.76427
0.509015	1.0438								1.88684
0.26021	1.15607								-2.93691
2.38337	2.99697								1.49903
-0.849349	2.38649								-0.0427931
-1.13229	2.03393								-0.484291
-1.50427	2.41117								1.43275
-1.00877	2.91665								2.39172
-0.932186	0.340808								-1.6259
-0.512779	-1.7804								-2.8168
-0.918222	2.67405								0.184525
-0.49968	1.21056								-2.70347
-1.77181	0.265217								1.70301
-0.383795	2.13301								-1.67389
-0.853501	3.08601								0.0534285
0.627701	3.08963								-1.48943
0.71455	1.20689								0.703958
2.02429	1.68043								1.69881
-0.680176	-0.519591								-0.820708
-0.856303	2.16658								-0.169654
-0.703746	0.36063								1.41407
-2.21506	2.15406								0.790935
-2.61397	-0.269571								-1.67125
-0.908699	-0.693943								-0.278157
2.93767	-1.37979								-0.826865
-2.00202	0.0902006								2.05558
-1.16042	1.22384								-2.1646
-2.0724	-0.413428								-1.34569
1.07996	0.701352								0.803031
0.481533	-2.97012								2.26736
3.01204	2.02605								-2.24426
0.732295	2.26689								-0.517247
-0.845619	-3.12441								0.47071
2.42432	1.62132								1.28455
-1.10512	-2.69717								1.63935
1.96005	2.07354								1.22783
0.131667	1.61647								2.37621
-0.757413	1.37634								-3.03523
-0.78599	1.91083								2.15176
0.729617	0.525413								-0.996297
0.984333	0.524268								0.894503
0.296605	1.14856								-0.590052
-0.65274	1.5279								-2.23075
-1.50732	2.10217								-0.131556
-1.0706	-3.07689								0.386483
0.890467	-0.782236								0.917355
0.713688	-0.382793								-1.11364
2.41821	0.994256								2.44109
2.79103	1.47365								-2.05568
-1.40208	2.16374								-0.19024
-2.62817	1.80976								1.39243
-2.14086	-2.4355								0.0573718
-0.777622	1.24957								-1.16171
0.706989	0.227935								0.708381
1.74902	2.87573								2.06131
-1.88921	-0.637178								1.48075
1.98276	1.75336								1.37005
-0.110214	1.65907								-2.77174
-0.359232	2.19451								-0.696755
-0.7986	2.39341								-1.05386
2.68181	0.451032								-2.37313
0.924478	-1.93781								0.242781
-1.76866	-1.10204								1.00404
0.473279	1.1767								-1.49617
0.193566	1.10031								1.14317
-2.43824	0.607789								0.118066
-2.85757	-0.754169								1.87907
-1.67684	-1.72275								-0.435524
3.04235	0.653734								2.1382
1.07817	1.60452								2.04859
-0.361556	2.55709								-2.26441
3.01441	1.59445								1.67818
-2.36477	2.76496								-2.15021
-0.254689	-1.48003								2.69619
2.35395	0.530241								-1.95968
-2.31956	1.23634								-1.10646
-0.17202	2.4451								-2.82423
-1.27753	-1.29981								-0.115751
-0.435146	0.496238								0.917748
1.49397	3.09764								-1.08612
1.80988	0.468853								0.0866879
2.35958	0.329865								-1.48934
1.3676	-3.06443								1.04102
-0.242184	1.22295								2.92793
-1.92587	2.4365								-1.03754
2.95698	0.679414								-1.01467
-0.761542	0.96289								-2.74039
1.15172	0.505319								0.382184
-0.680524	-2.73529								1.94339
-3.01448	-2.03888								-2.9988
-1.20799	0.441123								0.622916
-0.810733	2.04082								0.0532396
-0.406028	-0.967995								1.26071
-2.93321	3.08895								2.23109
-0.415646	-2.79711								0.920852
2.58841	-2.09011								1.33249
1.70663	2.07282								2.51267
-1.96031	-1.93242								-2.30319
-3.1267	1.21522								0.345264
-1.26852	1.48557								-2.12988
-3.01608	0.355895								-2.54833
-1.70325	1.57122								2.79309
-3.03316	2.21848								2.33265
-0.780554	2.56917								2.70862
-1.56809	-1.74283								-1.08028
2.74928	1.90795								-0.0549907
0.722005	2.34381								0.866489
-0.613941	1.59463								-1.39572
-0.149556	2.60782								-0.410034
-1.41718	2.80801								-1.07523
2.17656	0.77833								2.03861
0.79925	0.397995								0.868797
0.889368	-0.801374								0.180981
-1.99521	0.53311								-0.520058
1.43833	2.38547								0.12106
1.40199	2.04046								2.16717
-0.775916	-0.759355								0.995566
-2.72828	0.887183								-1.15697
-0.866578	1.15128								0.524072
0.910387	-0.134689								-1.52861
2.06356	0.14242								-1.16851
-2.81957	-0.873173								-2.06148
-2.96644	-2.03725								-0.185356
0.468125	-0.594867								-0.661772
0.827762	3.12743								0.974993
-0.707765	-0.73053								-0.0621218
-2.48679	0.913672								-1.85209
-2.28629	-2.77125								-0.860164
-1.53397	-1.81668								-0.873439
-0.577509	0.734117								-2.79117
2.76875	0.657257								-0.67098
2.62338	1.7477								2.40901
-2.65506	0.912254								0.542261
-3.07909	0.842363								1.74447
2.01509	-2.86971								-0.739752
-1.57903	2.91747								0.444127
1.37465	2.35728								1.85019
1.07367	-1.08171								-1.10161
2.28159	-1.21623								1.34528
1.53535	0.627913								1.30849
-0.437312	-0.0173387								-1.55479
0.712453	0.270815								0.392693
-1.62567	1.8867								-0.596249
1.25795	1.93117								1.16507
-1.7746	1.76936								1.19546
-1.19858	-1.22078								-3.12325
0.496731	1.51649								-0.810396
-3.01135	1.01504								2.28609
0.522666	1.5084								1.46665
2.89029	0.24316								-0.649603
2.88716	1.37971								-2.00672
-0.723584	2.02424								-0.376196
-0.160482	2.69715								0.23685
2.09449	0.105215								-1.89661
-0.826758	-2.55221								-0.862897
-2.96703	-0.243181								2.63582
0.927274	3.07745								-0.6446
0.280695	2.57629								-0.0537004
-2.78114	-2.12468								0.710567
-0.693866	0.988661								-0.330076
2.81499	2.62748								-2.97739
-2.65423	0.71427								0.621597
-1.53257	-2.93963								-0.0399607
-1.81528	-0.362154								-2.89175
-0.933393	2.49106								-1.26876
0.470653	-0.847446								0.422033
2.6748	-0.341012								2.56571
-0.351781	-2.21132								-2.84628
3.13343	1.37277								-1.1834
-0.00554911	-2.75992								1.72692
1.88234	2.02841								2.98812
1.68077	2.69008								0.218894
-1.95634	-2.14565								-0.946562
2.97776	0.771679								-0.00972714
-2.80767	-1.53438								-1.66854
1.6038	0.702134								-1.10615
-1.09996	-1.90092								3.07616
-0.0686199	2.18527								1.20187
1.30432	1.95766								-0.32812
2.44256	1.01617								-2.94412
-0.651725	1.44399								-0.881432
0.163778	1.14612								2.70471
0.824392	-0.976963								-1.59179
-0.550839	-2.63832								0.406755
-2.83101	2.10935								-0.0269952
2.39327	1.56254								0.490398
-1.15912	-1.12262								1.31196
2.74823	-3.06582								0.179492
2.57985	-2.16891								-0.10912
-2.35537	-0.297212								0.822902
-3.0604	1.21354								-1.7822
-1.07587	-2.60447								1.13784
2.93142	0.0555484								0.581436
-0.0645195	0.176046								1.83675
-1.82633	2.52384								-2.42867
1.8745	-2.98805								-1.04411
2.08801	-1.27932								0.0363381
-1.25396	-0.746784								-2.30486
-1.13615	-1.93952								1.88634
-1.69951	-2.0206								1.117
-2.07802	-2.85774								2.99501
2.62978	1.43001								-2.15786
0.506189	-0.129892								-0.842324
-0.92468	-1.34449								-0.00346791
-1.21959	1.67634								1.8059
-2.93085	0.720226								0.82132
-2.3665	-1.28626								-1.31986
2.61656	2.50836								0.500999
2.14209	1.10107								0.401081
-1.44297	2.66799								2.59305
-1.50939	2.39669								-1.95814
2.36515	-2.2032								-1.11029
3.0176	2.73391								-0.880185
3.05647	0.25872								2.28654
-2.81605	0.840521								-0.936359
-2.99983	-1.85458								-0.57996
-2.57931	-2.70718								0.0974297
-1.73722	0.131921								-0.51842
-1.71376	2.61321								1.90002
-2.90035	2.88703								-1.52734
-1.26133	1.34755								-0.122765
-1.78494	-3.08993								0.0318868
-1.39092	2.48029								1.45532
1.05757	0.178212								-1.09001
2.33599	0.342659								1.33218
2.81272	1.23566								-1.98862
2.14671	1.66571								1.68485
-2.91973	0.176298								-0.593321
-2.47314	1.80475								-1.2864
0.165169	-2.42035								0.926266
0.218136	0.0937908								0.102696
-0.996739	2.73855								2.03878
1.51977	0.87569								-2.13774
-0.105969	0.38527								-0.706016
-1.8886	1.15753								-0.31866
-0.379127	0.867019								-1.75641
-2.51668	2.27248								1.43157
2.9114	1.77252								-1.7903
-0.592834	-0.579655								1.74899
-1.97893	1.20843								2.82159
-1.92085	1.72702								0.53089
-1.14385	0.253302								1.77732
-1.96237	1.49418								1.51351
1.40216	2.63141								2.08049
-0.886891	2.84457								0.33447
1.42461	-1.7496								1.10782
-1.1806	1.91907								-1.84553
1.32038	-1.41822								-0.837164
-2.70348	2.70848								0.160059
2.34935	-2.83467								-0.554643
-1.48114	0.0598077								-0.342816
-0.554102	-0.970786								1.30583
-0.202137	-0.214211								2.53125
1.38665	1.99601								-1.28306
2.33666	-2.8327								0.779268
-0.572647	2.84739								2.8605
1.87617	0.897984								-2.17374
0.717716	1.28062								-0.748158
0.678876	0.256369								0.629694
-0.310579	-0.25938								1.1251
-2.87436	2.01898								0.964594
-2.22565	-2.21389								-1.46972
2.19449	1.66417								3.11567
2.65472	0.409454								-2.51065
-2.34627	-1.01322								-2.48829
-0.34411	-0.691346								-0.583817
2.25245	1.0543								0.816073
-2.52134	1.40175								-2.69747
1.50323	1.69955								-1.71058
-0.865226	1.75545								-0.678773
-0.590537	0.161355								-2.38185
-0.0634717	-0.652082								-0.988708
1.11161	0.469886								2.3587
0.171439	0.483137								3.08103
-0.626369	3.02763								-1.90249
-0.132821	-2.90495								1.29767
-0.160229	-1.10169								-2.09975
2.70271	0.382649								-0.593837
-1.61407	1.74682								-1.8887
-0.862065	2.49923								-2.73589
-2.84972	-0.0922604								-1.20381
-1.7173	-0.377418								0.144545
-3.12373	-0.360775								-0.603293
-2.01775	2.492								0.292465
-2.36146	-2.54463								1.19133
-2.73591	0.813456								-2.3079
2.20676	1.14378								-0.232021
-2.29607	1.90315								1.44234
1.37712	-1.75715								-0.653005
-2.57612	0.735303								0.237678
-2.38343	1.8536								-1.24829
3.09622	2.22656								-0.222324
-2.51184	2.08421								-1.41856
2.11182	-1.10952								2.07435
-0.904109	0.0718675								-0.165176
-2.62901	1.66328								-2.32154
-2.23478	0.850005								-1.49068
0.17202	0.838777								0.625985
-2.72819	2.37808								0.472348
0.657173	2.76075								2.84773
2.41253	-2.08988								-2.3286
-1.88442	1.15803								-1.64178
-0.161548	-2.41097								0.685458
1.82447	-2.63117								-1.16457
-1.48843	2.32042								-1.23675
2.42476	-0.169272								0.598219
-2.18241	1.397								0.0134165
-1.43796	0.503327								0.969082
1.81444	-0.704905								-2.90663
2.58733	-2.91414								-1.75294
0.384907	-2.17381								-1.69072
-0.0198203	-1.20815								0.280812
-2.19324	-0.727155								1.63171
2.07945	0.319071								-1.55155
-1.2116	0.888575								0.228326
3.04849	-1.10394								2.78651
2.29802	0.493645								1.39372
-2.92956	-1.20615								-0.367588
-0.366516	2.24598								-0.21248
-2.12701	0.521863								-2.92101
2.74109	2.38522								-0.380641
1.47035	2.66901								-1.42144
1.73313	0.444243								-2.53279
2.25252	1.46078								-0.56715
3.01449	-0.748821								0.991236
0.381714	0.783155								0.40991
1.56522	-3.05077								-1.67111
-2.50642	2.71885								0.0775619
0.0304163	-0.209057								-2.074
-0.643876	1.31741								0.520296
1.81077	-2.12469								-1.66686
2.31266	0.771444								0.134114
-1.62619	1.70925								-0.504048
-2.39266	1.92945								1.74224
-0.362974	1.30127								-0.270839
0.763985	2.86437								2.00197
0.61564	1.8509								-3.04235
3.00588	0.903297								2.33853
-2.23682	1.08738								-2.06922
3.03701	-2.5442								-0.342327
-2.01815	1.15716								1.8621
-2.36224	-3.07063								-2.99421
1.8499	-2.96339								-1.3513
1.59909	1.12813								-0.54296
-0.353152	0.849192								0.543333
-1.00656	2.36212								-1.43573
1.52785	-0.559076								2.91783
0.272764	-2.61591								-1.46829
-0.870387	1.27212								0.886619
-0.144443	0.423255								2.73532
-2.2687	-0.804012								0.949479
-1.31342	-2.23191								-0.150953
0.453685	0.539032								-0.798915
-1.91036	1.27911								-2.67793
-2.63021	2.10974								1.06065
-2.79092	-0.18179								0.517626
0.231478	0.206671								-1.57484
2.20492	2.85783								-0.331341
2.92812	-1.30977								-2.31342
3.03033	-0.0498597								-1.39423
0.303385	1.12938								-1.26999
1.31746	-0.262903								2.1507
-1.97609	0.0984648								-2.41927
-1.78034	0.781006								-0.0449841
-1.17524	-1.8139								-1.20836
-2.97267	1.24203								-0.0334842
-2.43247	-0.682412								2.78525
-2.37589	1.56195								-1.97485
-2.24834	3.01455								-0.228216
0.735575	2.52555								0.517512
1.19038	-1.85012								-2.69484
-2.65029	0.648001								-1.16941
0.964321	-1.97651								0.646543
-2.42028	1.10604								0.777175
-3.13034	0.83418								-2.20521
-2.30867	1.73596								-1.17198
-2.5538	1.63808								-0.397319
-1.0194	-3.02927								2.21849
2.97731	1.03034								-0.305493
-1.76609	-0.635313								2.57049
-2.53575	2.60568								-1.68523
2.72498	2.25832								2.45233
1.78111	2.09537								1.68932
1.17795	1.62438								1.72088
-0.554602	0.989946								-0.796613
2.70908	-0.811374								2.11637
-1.86308	2.96258								3.11504
0.0230271	1.30862								0.689976
-0.444906	2.96135								-2.33783
0.335181	1.55559								-0.746363
-1.00015	2.15014								-0.0088357
2.01889	1.42692								-2.11488
-1.99705	2.78682								-2.85328
-0.251818	1.11531								0.324936
-3.07438	1.80375								2.47022
-1.88507	1.27471								-1.68112
2.65965	0.674553								1.53153
-2.0889	2.60606								-0.952408
-1.31641	-0.907457								-3.11774
2.69981	0.183919								-1.04246
-0.756269	0.683421								-1.64826
-1.04799	2.85485								-0.248489
2.81661	-0.619299								2.79808
0.242523	2.21634								-2.34553
1.7334	2.17805								-2.16696
2.63544	1.11978								-1.19186
-3.09034	0.0862151								-1.04831
1.69536	-1.59609								0.337801
-2.77154	2.36398								-0.513736
-1.37468	0.839294								0.409096
-1.99975	2.61321								1.08633
1.90024	2.11758								-1.09493
-1.44663	-1.24878								-0.151222
-0.938235	-0.958092								1.89898
1.21337	-2.06535								-2.53322
1.22505	-2.3747								0.730651
-2.79358	1.82607								1.58098
1.06938	0.959048								-0.723193
-1.76547	-2.6254								-1.4098
-1.74547	-2.60041								1.55045
-1.78809	-0.575375								2.51612
-0.231729	1.83824								-0.788274
-0.518463	-0.726116								0.165477
-2.54442	-1.67275								-2.91068
-1.30924	-1.60101								1.58592
2.28577	0.577563								-1.76439
0.983124	2.86543								0.52053
2.2397	-1.745								-0.764712
2.95412	-2.57242								-0.0557547
1.77482	0.916986								0.883399
-1.21343	1.78923								-0.18188
-0.722517	-2.34869								2.97884
2.81372	2.06524								-2.0742
2.42445	2.62787								-1.2177
-1.96547	2.50611								1.70246
-1.89386	-0.12962								0.585823
-1.12091	2.07222								0.387232
1.07009	-0.549914								-0.944617
3.07979	2.70584								-2.96741
-1.95019	0.417836								-1.03841
0.214732	2.24894								0.556278
-1.01979	1.52292								2.29818
-2.15943	-0.916624								-0.0446158
-0.226831	2.61412								-2.70192
-0.439264	-2.02982								-2.69416
-2.18733	2.14515								-1.03755
-1.17902	-0.554408								-1.81112
2.16371	1.88705								0.30928
-2.40548	0.0482078								2.63147
-1.04294	-1.0713								-2.50627
-2.4743	0.703969								-1.28814
0.787052	0.248763								0.31791
-2.58121	-2.36026								-2.73354
1.87491	1.82796								-0.167726
-2.69805	2.02727								-0.447907
2.57738	-2.51633								-0.474677
1.30877	-0.705417								-0.11594
-0.586924	1.84328								2.08053
-0.680283	-2.99561								-2.0816
2.39786	3.12257								-0.510634
-1.17662	1.8274								0.893782
2.6188	2.76563								1.68075
-1.65745	-0.307673								-0.927578
-1.58536	3.02032								0.987284
-1.80552	0.0846464								3.12236
-0.590304	-1.09712								0.761391
2.2057	1.69131								-1.3214
-0.877435	-0.687948								2.1022
-1.54424	-2.08782								-1.68576
-0.583666	2.02852								-1.15613
2.99438	1.36937								-0.0733468
-0.575924	-0.733192								0.583574
0.799932	0.242533								0.434335
-1.62214	3.12755								2.61843
-2.49353	2.29657								-2.22319
-1.213	-1.42444								-0.899478
2.51723	2.26513								0.176826
-2.09193	2.49691								-2.22045
0.306077	-0.836039								-0.827505
-2.71867	-2.9293								-0.636463
-2.09982	0.999934								-0.0655525
1.92939	0.523357								-2.48725
-0.777333	0.795932								3.03011
0.703618	0.159603								-1.09417
-1.40871	-1.67318								0.371838
-1.02748	-0.179238								1.34664
-1.41462	-2.38732								2.07849
-2.25617	0.436294								0.526772
2.26215	0.577178								-3.03033
-2.64554	-2.55146								-2.04218
1.79001	1.63165								-0.2149
-2.95979	0.683993								2.74196
1.33423	-1.08034								-0.303453
-1.51212	1.17399								0.812911
0.873333	-2.03809								1.23302
2.86452	0.0672626								-2.9845
2.52907	2.69985								1.39873
0.601779	2.97057								-0.703031
-1.01576	0.465335								0.345579
1.04283	2.95656								2.53284
-1.28497	-1.28925								0.886751
-2.29865	-0.0268808								1.89776
0.512881	1.54481								2.92731
-0.731438	-2.40882								-0.2213
-2.79929	1.46063								0.857965
2.32969	-0.788392								1.99753
-1.48198	2.02449								2.91654
-2.76725	-0.826848								1.07731
0.885687	-0.0253735								3.0381
-0.60379	-1.85711								0.372453
2.26465	-0.927472								-2.29168
-1.88698	-2.03634								-1.0806
-0.301593	0.742412								0.567621
-2.52954	1.67029								-0.673765
-2.48968	2.60091								0.073078
0.502535	0.0756025								1.55575
2.41916	-0.568473								-0.908936
1.52089	-0.930573								2.22601
1.85049	1.62459								-1.27729
-1.21904	2.50902								-0.517409
2.75605	-0.163439								1.0656
-3.01472	1.23873								-0.328782
-1.82357	0.591902								0.420058
1.99748	1.51258								-1.63399
-0.34251	1.04971								1.62456
2.46589	1.30627								1.97584
-1.83958	-2.06089								-2.09392
0.598811	-1.65658								-0.171653
1.78826	0.798689								1.91444
-2.98472	-0.269387								-0.938953
3.08995	2.47275								1.14356
-0.705389	-0.176743								1.26696
1.74014	0.728591								-1.13364
0.312518	0.192876								2.69374
3.01274	1.4745								-2.07337
3.07941	2.13004								-0.929864
0.831989	-0.851773								0.554703
-0.606214	2.54632								-1.96387
-0.0788557	-2.31858								0.239422
-0.79979	0.981432								-0.513251
-1.99376	1.34128								-2.57608
2.56344	-0.369263								-1.15801
0.191276	-0.409789								3.04492
-2.12991	0.925558								-2.58232
0.323388	1.41866								-0.119334
-1.75559	2.17587								-1.69198
2.44115	-2.20536								-1.07106
2.78701	1.11115								-0.436586
-0.591489	3.02822								0.290072
0.927183	-2.39985								-1.88931
-0.618278	-1.34715								-2.54406
-2.34396	1.33826								-1.37546
-1.20161	0.97818								-0.63678
-2.59839	2.48111								1.22428
-0.349329	1.44078								0.186943
-2.35662	2.04975								1.08894
0.999144	1.68069								2.76106
-1.42716	-1.0359								-1.76433
-0.78456	0.692816								-2.44714
-1.04174	-0.517695								-0.456343
-0.110877	1.61422								1.10274
0.327574	-2.91133								-2.35913
-2.04611	0.725518								-0.170355
-2.22142	-2.45542								1.77843
-1.03178	-1.59425								-2.80502
1.12849	2.9102								-0.520993
-1.17657	-2.82888								2.3935
1.61289	-2.19852								1.391
-1.32119	2.45325								-0.560448
0.492662	-1.42751								1.30344
2.70711	-0.0865909								-1.62141
-0.0594647	0.602691								-0.373081
-2.4983	1.36739								-0.23629
1.44564	0.759287								-2.97609
1.58195	1.58141								0.880358
-2.2223	0.207203								-2.67111
-1.75841	-0.947459								-1.26083
-0.169554	0.148925								-0.710807
-1.23896	1.95616								-1.64837
-2.09913	-2.86446								-0.958641
-1.80951	1.95124								-0.0409502
3.08746	0.572552								0.115783
1.91301	3.08369								-0.931715
3.09381	-2.4771								-0.477514
2.15791	2.27818								1.64793
1.72998	0.645208								0.661372
2.88833	1.17027								-0.808044
-1.17164	-0.419082								-2.03666
0.0154617	2.91008								-0.530852
-1.57653	-1.74177								3.11407
-2.2286	0.661929								-1.13466
1.19121	-1.20563								0.39387
0.262123	1.63053								-1.98308
1.78615	2.12926								2.86988
-2.49039	0.933842								2.93693
-2.05617	-2.34159								-1.1558
2.97419	1.89501								0.0805645
-2.81657	2.37896								-1.04171
1.9483	-0.317177								0.870536
-1.49645	2.82898								-2.33847
-2.95387	-2.82414								-1.3867
-0.00770302	0.0405311								2.3229
3.04914	-3.09367								-2.00576
-2.19825	1.13601								0.310394
-1.78332	-0.160077								0.602044
-0.734534	0.12329								2.34758
-1.62436	1.61981								-2.58918
2.61669	1.00327								-0.931699
3.12298	-1.033								0.49258
-2.34039	1.98529								0.0765193
1.46242	1.59654								-1.45145
-2.88694	-2.04252								0.842029
-2.00533	0.568529								0.993887
3.07107	-0.370691								3.01785
0.547387	-1.23909								0.420455
0.238664	-0.17089								-0.775972
1.79544	-0.634396								2.54289
-0.566337	1.70738								0.000287311
-0.513866	-1.62761								-1.22045
-0.455407	1.09857								-0.054966
1.11684	-0.183074								-0.793136
-0.0371707	-1.12618								0.425016
2.68647	2.1499								-0.305888
1.63899	-0.84991								0.781615
-0.238421	1.09364								1.53794
-1.0452	-2.63588								1.0504
2.92004	0.491327								-1.15217
-1.49896	-2.70494								2.40958
-1.10185	1.20508								2.99539
3.0044	-2.70915								0.917377
0.754366	0.139474								-1.49283
1.50712	-2.62625								-1.31223
-1.46482	0.645994								0.994303
-1.55801	1.7476								-1.56567
2.62636	0.190415								-0.540958
2.21902	3.09383								2.92283
-2.13594	0.994851								-0.512899
-0.556897	1.5836								-0.843651
0.786238	1.20247								0.217794
-0.413885	-2.28447								0.9321
0.863985	1.17935								-2.72061
-3.096	1.9505								-0.942088
0.102652	1.63413								-1.9179
0.648116	0.319572								1.60732
-0.2769	-2.19815								-2.78981
2.28607	2.83268								-0.921817
2.13836	1.03433								-0.320021
1.35875	-2.28855								-1.41756
-1.29988	0.41474								1.49242
-1.0892	0.458234								-0.134186
-0.964935	1.3806								1.65977
1.01727	0.822462								-0.945001
1.60349	-0.933941								-2.24729
-2.74197	2.62427								-0.610075
-0.627597	-1.40798								-1.77378
-1.5871	0.706519								-0.349158
0.989413	2.25953								-1.57998
-2.57181	3.1171								1.24644
2.74286	1.87121								2.85345
-0.113391	-1.09371								-2.01711
-1.72062	-1.84578								-0.526292
-0.97194	1.85947								-1.72237
3.01197	2.94547								0.485282
-2.27903	-2.56822								1.96758
-0.361098	0.999676								-1.46291
0.29993	0.787662								0.508882
0.229625	1.9563								-0.467281
-2.36063	2.41106								0.573378
0.439619	-0.201061								1.6111
-0.452218	-2.90415								-0.741052
-1.51782	1.76609								1.97861
1.32775	-2.41141								-0.495584
-1.53693	-1.86525								0.627235
-1.43986	1.7362								1.57032
2.853	0.706097								-0.93805
1.61553	-0.127679								2.33002
1.84826	-1.75969								-1.17403
2.42019	1.72119								0.692685
-2.69014	-0.197545								-2.85757
-1.17367	-0.560883								1.18585
2.46998	1.46016								1.11956
-2.70909	-1.25056								-2.57576
-2.11332	0.769273								-0.952877
-0.17193	1.56797								-0.250419
-0.177005	0.626399								0.509495
1.62138	2.91222								2.67937
0.91649	-0.0453516								0.711373
1.80468	-0.484781								1.22504
-0.289982	-0.689781								2.73388
-3.12837	-2.78305								-2.19349
0.772077	2.67388								-0.479759
-0.286299	-0.550666								0.341064
-1.23988	2.36988								1.19207
-1.76009	2.29095								-0.755623
1.54076	-2.94888								1.45322
1.55645	0.942437								0.98593
-2.86614	1.38841								1.92078
-1.2417	-1.88434								2.93792
1.22249	-2.7744								-0.605969
-2.37455	-2.588								0.415983
-1.97743	2.03639								-2.36655
0.660753	-0.823302								0.292744
1.86809	-0.0096945								-2.01621
1.91095	1.11657								-1.12676
-3.01503	1.53152								-0.319302
1.91158	2.14685								0.713533
1.71721	1.65666								-2.65585
-1.01964	2.88948								1.44174
-1.42006	2.68895								-2.78622
-0.0445163	2.33568								0.35995
2.346	0.0100904								2.23039
-1.32463	1.65927								-0.0403201
-0.246964	0.00319563								1.52842
0.498888	1.75316								-2.63086
2.54348	2.57499								-0.255661
-2.14921	0.8568								-0.233269
1.69067	-2.89146								0.567103
0.312984	-1.50635								1.55528
0.898163	-0.122096								-0.915529
1.3923	1.4904								-2.64184
-1.96658	-0.674003								-2.17456
1.84218	2.73507								2.99949
0.538408	-2.1136								-1.51351
-0.454522	-0.310539								0.0367331
-2.942	2.05937
-1.00973	-0.869419
-1.98215	-2.34038
-2.7975	0.0280693
-0.339521	-1.69243
2.27023	1.13865
-2.58462	1.04415
1.21041	1.34268
-0.754342	0.115007
1.53957	2.18255
2.84412	2.02355
-0.594684	2.02446
0.196775	2.88973
2.92126	-2.70464
-2.57685	1.15145
1.3639	-2.41562
0.701103	0.65682
-0.538964	0.808022
2.96607	1.89595
0.501633	1.95656
-1.32634	1.16522
-0.87336	0.720683
-0.369287	-0.493198
0.282536	-2.50505
0.477187	1.20843
-1.88374	2.56078
-3.08652	1.63811
-0.198497	0.664662
-2.39228	1.13947
1.3265	-2.85321
-3.00537	1.17459
1.89139	2.56743
-1.9663	-2.72611
2.96448	-1.74419
2.40334	2.15124
-0.940969	1.32806
1.38626	0.846765
0.137651	-3.10326
2.98629	-2.33323
0.223882	-0.682709
-1.09902	1.96163
1.35516	1.89274
2.71613	-1.9112
-2.76041	0.661042
-1.16576	1.12752
2.59255	1.00606
1.79982	1.63729
-0.12338	1.26734
1.02312	0.296884
2.42974	-0.760194
2.61073	0.729594
-1.04905	0.504198
-1.99527	1.56737
1.81234	-1.53941
-1.60812	1.02041
-1.93794	-0.927433
-0.0348347	1.27737
2.67209	1.52788
-1.10347	0.521021
0.7838	-1.09742
-2.39605	-1.86953
-2.40584	0.931922
2.56596	3.03315
-3.02018	-0.586139
-1.29325	1.13999
2.18637	2.67795
0.593863	-0.50793
-3.0031	-2.86875
2.26262	0.442264
-2.42247	0.566273
1.3379	-1.28634
0.227835	0.822056
0.442659	-1.57351
-1.24249	1.86498
1.39518	2.13707
1.97754	2.12356
3.02774	2.13271
-0.550915	1.87018
-2.39393	1.372
2.07077	-0.760804
-2.14976	-2.94443
-1.5282	2.2226
-2.3614	-3.14024
-2.32206	0.84848
2.05847	2.84112
-1.62482	1.0792
2.75179	1.65851
-2.5235	-0.96538
-0.685007	-0.923324
3.11501	-0.139061
-0.473865	0.160232
-0.579747	0.354988
-0.56437	-0.665275
2.26604	1.78268
-1.22169	2.66446
0.144885	1.32734
-0.463345	0.772377
-2.18179	0.88256
1.43504	1.25631
3.13661	0.289952
-2.89047	-1.13099
-3.13503	1.41222
-0.250612	0.495749
1.1926	1.66234
0.602052	1.9567
-2.03989	0.392896
-2.70547	1.72059
1.09072	-0.776341
2.78929	-2.27044
-1.61546	0.38797
2.5191	2.09678
-2.42014	1.64403
2.4328	1.6898
1.28464	2.19976
0.298204	1.77916
1.4538	1.16571
1.34978	0.355807
1.81477	-1.78035
-2.42877	1.92776
-0.951613	-2.51497
-1.40468	1.07516
1.29502	-1.51004
-0.132092	-2.02595
-1.03303	2.62801
2.46166	1.75816
-0.900901	1.11065
0.156428	1.15942
1.61864	1.79967
1.46989	2.51827
-1.20948	2.19058
2.20241	-2.65053
-1.0293	2.68419
-2.21352	-1.12866
-3.10591	-1.07985
-1.5387	0.0824107
-0.0958858	0.639107
-0.45716	-0.0722507
2.11196	0.990191
-0.207145	-1.81436
-0.51086	2.56915
-2.31647	-2.078
2.16539	1.48871
0.946426	2.40221
0.415989	3.02925
1.59139	-0.107162
-2.63924	-3.11828
-1.73508	-0.739785
0.803624	0.174785
1.59252	2.6956
1.56994	1.73068
2.86486	2.51809
-0.621614	-2.76825
-2.28459	-2.08859
-1.83249	1.33826
-2.31245	0.411437
1.16038	2.31517
2.24034	-1.01109
-0.552379	1.31818
2.94482	-1.31587
2.27687	1.40393
-1.93922	0.129416
1.13275	1.98758
2.6318	0.324504
-1.84856	2.46093
-2.83425	1.26101
-1.39294	-0.00342874
-2.17698	2.24134
2.06859	0.252053
-2.81466	-0.532184
2.79717	3.12404
2.65543	-2.2413
-2.77051	1.73592
2.88627	2.59671
-1.58469	0.807201
0.671586	0.53734
1.45007	0.809287
-3.13621	2.40123
0.212921	0.578243
0.705839	-0.0361928
-1.12324	-0.93361
-2.90252	0.208738
-1.65812	2.33697
-1.67825	-0.105062
0.0215779	2.97256
-2.56509	0.970727
-2.9958	-1.22174
2.68452	1.39194
0.144546	-1.37302
-0.507426	-1.80615
-1.51579	-1.55679
0.875129	2.70842
2.93402	2.0227
-2.62224	2.86932
2.47572	-1.00216
2.03054	0.65612
-0.932879	2.36437
-0.260066	1.08076
1.09461	1.08741
-2.14633	-0.0451249
-2.04252	2.26845
-0.568765	1.68264
2.43976	2.74224
-1.10473	0.431286
-2.89301	-0.0722688
-1.55057	1.6739
-1.33178	1.5305
-0.268056	-2.7009
0.952411	1.03645
-0.516219	-2.53871
1.60042	-0.018357
1.77644	1.27587
-2.14968	0.575313
-2.53603	1.7916
-0.148639	0.179002
-0.916318	2.33896
0.871047	-0.697814
2.18371	0.171855
-0.646106	-0.0727377
-2.95002	-0.260409
2.82672	-0.347052
2.63843	0.346677
-2.45673	-1.03245
2.01188	3.12811
-2.02981	1.66954
-3.12113	2.61118
2.16309	2.24983
0.593995	1.29287
-1.53357	1.0957
0.706274	2.97735
1.35364	2.47713
1.06068	-2.48434
1.39313	1.67073
0.273181	0.142611
-2.34842	0.412703
-1.38644	2.70709
-0.295915	0.591811
-2.22177	0.960888
-1.38387	-3.11507
-0.256536	2.59828
3.04087	1.51665
-0.886513	-0.92983
3.04835	-0.511447
-0.823581	2.437
-2.41134	0.382462
0.33538	0.406874
-2.15753	-3.1308
-0.647154	2.11455
-1.29004	1.42905
1.66705	2.39624
-0.333648	1.20966
2.41587	2.29603
-2.73692	-0.126526
1.82828	-1.34165
0.134955	0.942118
-2.15079	2.14929
-0.122607	3.01164
-2.92009	-0.861227
2.06481	0.773202
-2.51989	0.656294
2.68489	0.443281
-2.78237	0.764605
-2.99423	-0.100897
2.57231	-0.167298
-0.604058	2.70343
1.22104	-1.69002
1.95968	2.14207
2.37558	1.59477
-2.84747	1.16636
0.0885199	-2.45472
2.07749	2.58458
0.203625	0.733784
-2.06245	1.83574
2.75736	0.739746
-2.65689	1.21576
1.16031	-2.21521
-2.36633	-1.75801
-0.6557	-2.16856
2.61361	0.355874
-0.0330985	2.7665
-3.1253	1.19791
-1.89352	2.09168
-0.89044	2.5526
0.99063	-2.69571
-1.27257	1.45409
-2.89112	-0.511421
-1.39786	0.381936
2.07001	1.6993
-1.05452	-3.07312
-1.54714	1.81709
2.34124	1.95528
-1.23072	1.98793
-0.346083	0.0147329
1.01055	2.0917
-2.2899	1.10204
2.28036	-0.455772
0.239558	-2.74494
0.353258	-0.684764
0.149538	2.49166
-0.934725	2.77513
-2.08637	1.739
-0.126575	2.10849
-0.719544	-2.96251
0.490158	-2.98739
-1.46747	1.6782
-2.25368	0.506574
-1.73918	0.413858
1.22899	2.69382
0.637759	1.18043
-2.61835	2.89953
1.61628	1.51632
-1.48908	-0.429194
-0.727447	0.974446
-2.44107	2.22588
-1.34489	0.0631633
3.12686	0.526306
-2.91527	-1.82113
-2.40218	-2.6609
-1.82222	1.36115
0.508736	1.84784
-0.793546	-2.59013
-1.5807	-2.2881
-2.35543	-0.0606744
1.71172	-1.00306
-2.77148	1.20227
-1.66131	2.1516
-2.48154	0.535766
2.02452	1.06468
-1.82202	0.742544
-1.43838	1.77103
1.57894	0.986305
-1.221	2.19635
0.193465	1.34166
-2.80532	1.44094
-2.53821	2.03116
-1.9216	-0.197592
-0.867738	-0.127944
-2.51277	1.27264
-1.32651	-0.912737
0.320652	-0.0457832
-0.488723	-0.814341
2.40791	2.1709
-0.119575	-1.43417
-1.4836	1.35687
0.0750061	1.98838
-3.07243	2.80314
-2.69714	0.257352
-2.2299	1.95311
-0.835486	0.089766
0.542241	0.601259
0.123344	0.336148
-2.91853	0.907311
-1.4801	1.30978
0.728067	2.91843
-0.808618	1.4154
-2.21	-1.52452
-2.25359	-0.00792164
-2.83429	-0.00651544
-2.42655	0.707446
-1.68803	1.44259
-1.40064	-0.673562
2.71608	-1.2002
1.15755	2.94363
-2.346	2.45998
-2.20703	-0.465883
2.37881	0.0544638
-2.79071	0.496998
-2.3211	-2.55185
-1.26611	0.254253
1.6134	-2.7677
2.6596	1.87649
-1.73614	1.79678
0.65901	1.05118
0.134705	2.38036
-1.09931	-1.24444
-0.762197	2.97357
-2.82924	-2.62101
-1.94305	-2.82395
-2.07867	-2.01696
-1.577	-0.750985
1.29142	-0.492853
-1.63548	-2.10447
-0.624272	1.7731
2.94486	-0.491399
-0.351193	2.17518
-0.609799	1.07543
2.23997	2.85324
0.46327	0.927823
1.44735	0.236153
-1.51731	-2.68938
1.45598	-2.15972
1.35	-0.755085
-1.90832	1.67467
-1.45931	1.07255
-1.17803	-2.14426
-2.60401	1.23591
-0.606779	1.86634
1.39937	1.26467
-2.21892	2.29966
2.93629	1.5224
0.00367395	0.614791
2.84519	0.203896
2.87013	3.1281
-1.89224	2.89176
1.54725	1.94622
-2.48614	-0.0605753
-2.1794	3.07995
2.12564	0.780761
1.39113	-2.78087
2.42866	1.02949
0.791699	-1.02833
-2.13896	0.575188
-0.473957	-2.16164
-1.88107	-1.59831
1.74631	0.767199
-1.73006	2.00456
-0.430281	-0.256357
-1.22421	-0.228031
2.78686	3.0133
-2.18803	-0.827986
2.19119	1.68977
-0.142952	1.99611
-2.83258	1.25031
-0.480031	-0.668581
-2.17781	2.54713
0.320153	1.35389
-0.684167	-2.92793
2.82345	0.933093
2.01891	-2.65685
1.55576	1.26084
-1.26428	2.08668
-2.50199	1.76056
-2.55122	2.31809
0.410929	0.675309
-1.08131	2.12737
-1.44019	1.44948
0.693007	-2.64326
-3.11936	1.41389
-0.54674	-0.587683
-2.72263	2.05985
-0.712879	-2.69407
-1.75393	-2.71304
-2.20092	1.08826
-1.48067	-2.69471
-2.75755	1.40624
2.82076	-0.99652
2.58438	2.22522
2.96379	1.12201
-2.91245	2.14171
[truncated: 1,732 more rows]

## Sheet: 3E
phases
0.305635
2.53231
1.0262
-2.32826
1.44564
2.58202
1.90942
-0.521453
-1.59949
0.742893
0.576043
0.771185
0.243584
0.53748
2.49257
1.41004
-0.39518
-0.329114
-2.42002
-0.318282
0.180857
2.46785
-0.0863481
1.2031
1.83881
-3.11025
-0.0012613
0.830075
1.16035

## Sheet: 4C
drift fraction	recall fraction
0.444444	0.211111
0.4	0.162162
0.142857	0.166667
0.0714286	0.166667
0.142857	0.166667
0.214286	0.166667
0.357143	0.216667
0.428571	0.216667
0.642857	0.216667
0.363636	0.3375
0.181818	0.3375
0.25	0.325926
0.3125	0.325926
0.625	0.325926
0.5	0.325926
0.375	0.325926
0.5	0.175
0.166667	0.175
0	0.175
0.275862	0.166667
0.37931	0.166667
0.137931	0.166667
0.344828	0.166667
0.37931	0.166667
0.37931	0.166667
0.206897	0.166667
0.304348	0.27619
0.608696	0.27619
0.478261	0.27619
0	0.133333
0.333333	0.0208333
0.147059	0.127273
0.205882	0.127273
0.117647	0.127273
0.0588235	0.127273
0.147059	0.127273
0.117647	0.127273
0.117647	0.127273
0.0882353	0.127273
0.147059	0.127273
0.117647	0.127273
0.125	0.323333
0.125	0.323333
0.2	0.25
0.2	0.316667

## Sheet: 4E
ah drift	ph drift
0	0.5
0	0.333333
0.285714	0.5
0	0
0.4	0.5
0.6	0.611111
0.6	0.222222
0.111111	0.363636
0.388889	0.363636
0.333333	0.454545
0.277778	0.454545
0.166667	0.0909091
0.333333	0.454545
0.222222	0.363636
0	0
0	1
0.4	1
0.222222	0
0.111111	0.333333
0	0.333333
0.111111	0

## Sheet: S1I
spatial z-score
-0.131848
3.09053
-0.195304
-0.152084
3.09053
-1.28212
0.766201
-1.10368
-0.141958
-0.213203
3.09053
-2.07526
1.1413
-1.1706
-0.752836
-0.0940431
3.09053
3.09053
0.438066
-0.662747
-0.729764
-1.19071
-0.675276
-0.47419
-0.752836
-1.86674
-1.57229
-0.116706
0.493897
-0.197857
-0.174925
-1.53871
-0.610609
-2.87848
3.09053
-2.29075
-0.290768
3.09053
-0.604585
-0.628814
0.803686
-0.244049
-0.182558
-0.962767
3.09053

## Sheet: S1J
neuron yield	assemblies
12	0
9	1
10	1
14	4
4	0
7	0
7	0
14	3
3	0
2	0
2	0
8	0
12	0
2	0
11	2
16	5
6	3
4	0
3	0
0	0
29	7
1	0
4	0
4	0
23	3
0	0
3	0
0	0
5	1
9	1
34	10
8	2
4	0
10	1
12	0
5	1
7	0
3	0

[truncated: 13 more sheets: S1L, S3B, S3C, S3D, S3G, S4B, S4C, S6C, S6E, S6J, S7A, S7B, S8E]
